# Supplementary material for: Impact of vitamin C supplementation on placental DNA methylation changes related to maternal smoking: association with gene expression and respiratory outcomes
Source: Clin Epigenetics. 2021 Sep 19;13:177. doi: 10.1186/s13148-021-01161-y (PMC8451157; doi:10.1186/s13148-021-01161-y)
Supplement: Supplementary file 2 — Additional file 2. Tables: Table S1. Population characteristics; Table S2. Candidate restored DMCs and association with outcomes; Table S3. VP-DMRs; Table S4. PN-DMRs; Table S5. Lookup analysis; Table S6. CPDB Pathway; Table S7. CPDB GO terms; Table S8. IPA Top regulators; Table S9. eQTMs. [file 13148_2021_1161_MOESM2_ESM.xlsx]

## Sheet: Table S1. Demographics
Table S1. Population characteristics of participants with placental EPIC methylation analysis.
	Reference Never-smokers (n=24)	Vitamin C treated smokers (n=37)	Placebo treated smokers (n=35)	p-value Vitamin C vs. Placebo
Baseline maternal characteristics at randomization
Age at enrollment, median (IQR), years	30.8 (5.0)	27.0 (6.0)	26.0 (6.5)	0.469585
White, n (%)	23 (95.83)	30 (81.08)	29 (82.85)	0.852443
Gravida, median (IQR)	2 (2)	3 (2)	4 (3)	0.200139
Body mass index at enrollment, median (IQR) kg/m2	27.8 (7)	26.6 (6.9)	29.7 (7.7)	0.0670954
History of asthma, n (%)	3 (12.5)	9 (24.3)	12 (34.3)	0.5028
Private health insurance, n (%)	22 (91.7)	6 (16.2)	6 (17.1)	0.426745
Gestational age at randomization, median (IQR) weeks	16 (1.5)	17.7 (5.5)	18.4 (4.6)	0.516881
Maternal cigarettes/day during pregnancy, median (IQR)	NA	6 (6)	7 (6)	0.91781
Urine cotinine at randomization, median (IQR), ng/mL	NA	5035.25 (5713)	4519.40 (5520)	0.3625
Plasma ascorbic acid at randomization, mean (SE), µmol/L	not measured	51.10 (25.9)	49.05 (18.8)	0.6094
Birth characteristics of infants
Birth weight, mean (SE), grams	3587.95 (85.1)	3286.81 (69.48)	3189.88 (79.01)	0.3584
Gestational age, median (IQR), weeks	39.5 (0.6)	39.1 (1.1)	39.1 (1.4)	0.591481
Female, n (%)	13 (54.2)	22 (59.5)	16 (45.7)	0.3516

## Sheet: Table S2. Overlap_PN_VP_nominal
Table S2. Nominal overlap of CpGs differentially methylated with MSDP and with vitamin C supplementation.
probe	Chr	Start	Nearest Gene	distance to nearest gene (bp)	placebo vs. never-smoker (PN)		vitamin C vs. placebo (VP)		∆β PN	∆β VP	percent restored	FEF75 at 12 month PFT		composite wheeze score		nominal eQTM min P.Value	Lung Development Gene (62)
					Coeff	P.Value	Coeff	P.Value				Coeff	P.Value	Coeff	P.Value
cg16347928	1	854838	LINC02593	20	-0.159762	0.0282044	0.147337	0.0217559	-0.0159606	0.0121544	76.1525	0.000789397	0.159989	0.0875197	0.144178	0.0661493
cg01394461	1	887576	NOC2L	7103	0.130103	0.00495094	-0.0820268	0.0427165	0.0122476	-0.00750137	61.2477	-0.000210407	0.420801	0.025336	0.468429	0.0646773
cg23430421	1	894037	NOC2L	642	-0.139295	0.0139852	0.104497	0.0350754	-0.00191064	0.00153122	80.1415	0.000205787	0.620233	-0.0010729	0.98364	0.0553524
cg22699004	1	916498	PERM1	975	-0.563394	0.000804645	0.361866	0.012945	-0.0686166	0.0470288	68.5385	0.00172869	0.255141	0.296633	0.0581574	0.00955617
cg16034521	1	939448	HES4	3895	-0.198438	0.0375204	0.17985	0.0311411	-0.033055	0.031068	93.989	0.000743698	0.34276	-0.0251022	0.761493	0.0273257
cg02105666	1	999724	RNF223	9963	0.137833	0.0130918	-0.115885	0.0170408	0.00150553	-0.00158113	105.022	-0.000511625	0.269881	0.0158146	0.781644	0.00010739
cg14824543	1	1076166	LINC01342	3768	0.326653	0.0180068	-0.383799	0.00176351	0.0545807	-0.06198	113.557	7.25813e-05	0.937695	-0.00986449	0.924244	0.00354151
cg06440474	1	1118965	TTLL10	3887	-0.196929	0.0160862	0.215798	0.00284216	-0.0091013	0.00698587	76.7568	-0.000231673	0.715276	-0.048378	0.555111	0.00514667
cg07726485	1	1299861	MXRA8	2703	-0.229416	0.00353211	0.155578	0.0227796	-0.036	0.0181518	50.4217	0.00104336	0.157277	-0.0445517	0.592803	0.0153288
cg11552267	1	1311479	AURKAIP1	660	0.121997	0.0168297	-0.149284	0.00103897	0.00498743	-0.00700404	140.434	-8.69986e-05	0.843143	0.037146	0.492001	0.00543509
cg11722969	1	1452371	ATAD3A	4460	0.154998	0.00983823	-0.126411	0.0161968	0.00664304	-0.00545788	82.1594	-0.000966626	0.0212999	0.0492492	0.357545	0.106331
cg25004270	1	1550864	MIB2	68	0.130147	0.00127883	-0.121807	0.000595764	0.00192531	-0.00175032	90.9112	-0.000409887	0.224393	-0.0446075	0.279078	0.0526301
cg15369276	1	1552883	MIB2	1192	0.149133	0.000849436	-0.103773	0.00740768	0.00805696	-0.00616675	76.5394	0.000184143	0.612791	0.0623275	0.178442	0.0568316
cg25031205	1	1688976	DK	7909	-0.193267	1.58718e-05	0.124675	0.00118753	-0.00904873	0.00368474	40.7211	0.00108176	0.000981033	-0.078724	0.116654	0.0300192
cg25599619	1	1804256	GNB1	18270	0.162799	0.0475931	-0.155277	0.0322703	0.0123833	-0.0125745	101.544	-0.00119397	0.0645916	-0.0281752	0.692461	0.080623
cg19684894	1	1875870	CFAP74	59406	-0.314663	0.0137342	0.248673	0.0264139	-0.00670904	0.00579717	86.4084	0.000898917	0.270728	0.0441957	0.614955	0.00512743
cg27059105	1	1950044	GABRD	724	-0.293133	0.0131775	0.202272	0.0499735	-0.0141513	0.0117903	83.3161	0.00112324	0.193107	-0.00660009	0.9447	0.035625
cg26610624	1	1981268	PRKCZ	641	-0.271637	0.00058176	0.144943	0.0330611	-0.0165095	0.0128322	77.7265	0.000459617	0.387319	0.123479	0.0690709	0.392526
cg21137823	1	1981270	PRKCZ	639	-0.374616	0.00213227	0.237858	0.0244999	-0.0110168	0.010415	94.5377	-0.000166427	0.859395	-0.0886517	0.435799	0.132006
cg06821641	1	2016915	PRKCZ	11489	0.11928	0.012367	-0.084679	0.0418912	0.00651936	-0.00444956	68.2515	0.000327418	0.231726	0.0488815	0.286047	0.122209
cg09260853	1	2094483	PRKCZ	17686	-0.0987251	0.0497526	0.0943239	0.0330183	-0.00380666	0.00305353	80.2156	0.000308246	0.376019	0.00773819	0.858369	0.385845
cg01748244	1	2179352	SKI	19217	0.217423	0.000108249	-0.120768	0.0124012	0.0116679	-0.00699882	59.9834	0.000618809	0.164427	-0.0630369	0.21138	0.0359979
cg03631837	1	2237200	SKI	77065	0.0885052	0.035167	-0.0940327	0.0113735	0.00414515	-0.0049803	120.148	-0.000157463	0.607236	0.00382918	0.93198	0.0768301
cg26026567	1	2267226	MORN1	55767	-0.499282	0.0109053	0.402357	0.0189031	-0.0529192	0.0378147	71.4574	5.51419e-06	0.997518	0.203073	0.258498	0.00497243
cg25737215	1	2270660	MORN1	52333	-0.29573	0.000330078	0.18239	0.0102312	-0.0330035	0.0137195	41.5698	0.00121889	0.101262	0.101538	0.242661	0.0219773
cg08662116	1	2271104	MORN1	51889	-0.248552	0.0259378	0.197709	0.0441353	-0.0193352	0.0113608	58.7573	0.000693235	0.486816	0.125151	0.308997	0.0827008
cg20406347	1	2288463	MORN1	34530	-0.465914	0.000191572	0.213951	0.0455512	-0.0235971	0.00832825	35.2936	0.000861462	0.288284	0.0794131	0.420648	0.0186786
cg12721952	1	2337711	PEX10	6299	-0.0896999	0.0356708	0.0994873	0.00829299	-0.0129902	0.0132691	102.147	3.94607e-05	0.895994	0.0185528	0.647306	0.218723
cg21285056	1	2407718	PLCH2	36	-0.20549	0.00514201	0.128525	0.0445122	-0.0279657	0.0100866	36.0677	0.000702439	0.162684	0.0252479	0.689802	0.00627798
cg00314892	1	2428080	PLCH2	16456	0.147854	0.0462543	-0.149324	0.0230799	0.0289237	-0.0273039	94.3997	4.14683e-05	0.907896	0.17026	0.00362947	0.195064
cg22530293	1	2458418	PANK4	382	-0.147159	0.0251832	0.158345	0.00635126	-0.00515265	0.00584524	113.441	0.00160519	0.00921194	-0.0553542	0.387521	0.040392
cg16022081	1	2564329	MMEL1	152	-0.150005	0.0496692	0.175155	0.0094493	-0.025926	0.0221205	85.322	0.000747515	0.194742	-0.00408108	0.945648	0.095899
cg03140480	1	2703494	TTC34	2736	-0.546809	0.01641	0.391783	0.0488654	-0.0377756	0.0254722	67.4304	0.00345004	0.0331243	0.149532	0.425573	0.223837
cg21474628	1	2729430	TTC34	23199	0.380034	0.0187493	-0.383471	0.00709975	0.0642447	-0.0554187	86.2619	-0.0015347	0.18865	0.277483	0.0324049	0.0171021
cg17601209	1	3191678	PRDM16	205935	-0.347748	0.0309932	0.363052	0.0107968	-0.0490623	0.0462209	94.2084	0.00197762	0.166769	-0.141502	0.369997	0.561427
cg01713250	1	3289915	PRDM16	304172	-0.295436	0.0240311	0.287561	0.0126759	-0.0419456	0.0447909	106.784	0.000605875	0.555749	-0.00739077	0.95352	0.0297932
cg13722084	1	3317920	PRDM16	332177	-0.513322	0.000319322	0.281546	0.0216132	-0.0350646	0.0249349	71.1112	0.000873272	0.394133	0.219239	0.110468	0.107247
cg09977998	1	3471940	MEGF6	56119	-0.233165	0.00044451	0.181936	0.00164224	-0.0346566	0.022329	64.4292	0.00115763	0.0746471	-0.0202303	0.786933	0.0660019
cg12427039	1	3478767	MEGF6	49292	-0.261095	0.000533806	0.137593	0.0329922	-0.0316071	0.0107625	34.051	0.00112872	0.049744	0.05465	0.439664	0.0104933
cg22335847	1	3482838	MEGF6	45221	-0.209731	0.000485099	0.103087	0.0460549	-0.0318413	0.00855805	26.8772	0.000549948	0.280205	0.0100947	0.863322	0.0320236
cg02655351	1	3498101	MEGF6	29958	-0.251648	0.00420416	0.19263	0.0121645	-0.0150415	0.00889303	59.1234	0.000952119	0.160872	-0.0103628	0.897614	0.0818654
cg04572969	1	3503480	MEGF6	24579	-0.197298	0.000586322	0.195239	0.000107535	-0.0312546	0.0181316	58.0127	0.00131978	0.00116672	-0.046099	0.426542	0.0150606
cg01488300	1	3527126	MEGF6	933	-0.176728	0.0423445	0.187049	0.0151175	-0.0215496	0.0173396	80.464	-8.60432e-05	0.910024	-0.0901923	0.38147	0.0269593
cg22614891	1	3567163	WRAP73	491	-0.148838	0.0372569	0.152154	0.0158634	-0.016095	0.0266649	165.672	0.000165465	0.752099	-0.0777405	0.286072	0.0646829
cg25885108	1	3568669	TP73	460	0.198907	0.00109641	-0.197225	0.000244609	0.00360043	-0.00480382	133.423	-0.000169225	0.689512	-0.0316383	0.544053	0.069133
cg17919477	1	3574507	TP73	5377	-0.507413	0.000370636	0.279659	0.022589	-0.0612054	0.0297872	48.6676	-0.000180079	0.840656	-0.0240255	0.837373	0.0269528
cg05936300	1	3574704	TP73	5574	-0.359971	0.0051849	0.291664	0.00996904	-0.0463419	0.0330743	71.3703	0.000200952	0.799514	-0.0882441	0.38987	0.00831627
cg20768358	1	3574999	TP73	5869	-0.31438	0.0380418	0.261977	0.0490954	-0.0324217	0.0323022	99.6316	0.000273395	0.804	-0.205747	0.102247	0.00243286
cg13943358	1	3575917	TP73	6787	-0.232959	0.0108569	0.160169	0.044291	-0.0352376	0.0238129	67.5781	2.91032e-05	0.969328	0.10548	0.211444	0.00237929
cg06939447	1	3589971	TP73	20841	-0.570543	0.00290087	0.565696	0.000841127	-0.0513905	0.0559283	108.83	0.00191013	0.119597	-0.257151	0.121228	0.00744911
cg27055894	1	3590920	TP73	21790	-0.11087	0.00234823	0.0738228	0.0200748	-0.0124809	0.00653557	52.3644	0.000220985	0.527147	-0.0196375	0.598639	0.00882446
cg04159546	1	3605087	TP73	35957	-0.333666	0.0204348	0.25306	0.0445449	-0.0321802	0.014074	43.7349	0.000303499	0.802037	0.0606919	0.666838	0.000975205
cg23484446	1	3614486	TP73	7249	-0.489425	0.000399455	0.257127	0.0310495	-0.0701803	0.03345	47.663	0.000868593	0.419559	-0.0147339	0.890809	0.00790628
cg19418235	1	3614558	TP73	7321	-0.332798	0.000810829	0.173955	0.0420145	-0.0448975	0.0184969	41.1981	-2.20322e-05	0.976367	0.011863	0.894049	0.000575674
cg17095436	1	3614691	TP73	80	-0.401646	3.51389e-06	0.315491	2.58412e-05	-0.051388	0.0388611	75.6228	-6.47333e-05	0.927551	-0.0485534	0.549637	0.00404546
cg22234529	1	3616498	TP73	1887	-0.291572	0.0137738	0.276882	0.00778725	-0.028658	0.022287	77.769	0.000848471	0.313793	-0.134923	0.226897	0.00203039
cg19519630	1	3617886	TP73	3275	-0.314037	0.00272998	0.238076	0.00897644	-0.0482208	0.0291863	60.5264	-0.000329168	0.690398	0.000685784	0.994637	0.00045471
cg17967071	1	3619574	TP73	4963	-0.474162	0.000127718	0.267997	0.0114725	-0.0552662	0.0266412	48.2053	0.000996091	0.337295	0.170867	0.0935136	0.011274
cg19819912	1	3621015	TP73	6404	-0.314556	0.00116328	0.205157	0.0137951	-0.047965	0.0184281	38.42	0.000342518	0.680342	-0.0191729	0.848614	0.00793136
cg04523603	1	3622085	TP73	7474	-0.367209	0.0117092	0.305692	0.0162343	-0.0398646	0.0275842	69.1947	0.000908842	0.277859	-0.0537183	0.637514	0.00656338
cg26105278	1	3624054	TP73	9443	-0.254759	0.0425215	0.217546	0.0486988	-0.0165603	0.0131152	79.1966	0.000694899	0.474994	-0.0405498	0.759909	0.000329832
cg17441982	1	3626994	TP73	12383	-0.345312	0.0163064	0.297411	0.0181937	-0.0305107	0.0159068	52.1353	-0.000378397	0.71907	0.0356863	0.791015	0.0394825
cg26465113	1	3631545	TP73	16934	-0.191684	0.00262304	0.107418	0.0488939	-0.0302965	0.00547054	18.0567	-0.000150939	0.749417	0.0345358	0.532138	0.014287
cg02167316	1	3631943	TP73	17332	-0.356724	0.00368078	0.221906	0.0367296	-0.0354887	0.0119115	33.5642	0.000145247	0.870276	0.0981562	0.340491	0.0193144
cg13802490	1	3649890	TP73	5847	-0.246244	0.00656237	0.244802	0.0021679	-0.0296071	0.0257476	86.9643	0.00124504	0.0704384	-0.0390584	0.618656	0.0555395
cg24845675	1	3649971	TP73	5928	-0.368024	0.000183813	0.193864	0.0211491	-0.048183	0.0220567	45.7768	0.000224841	0.704168	0.029983	0.724637	0.0123007
cg22963332	1	4183348	LINC01346	182675	-0.278689	0.00688167	0.191525	0.0327856	-0.031464	0.029134	92.5945	0.000338206	0.699434	0.0189285	0.844062	#N/A
cg22821334	1	4185367	LINC01346	184694	-0.237629	0.00751301	0.252967	0.00143692	-0.0264006	0.0348437	131.981	0.00106662	0.183847	0.0570428	0.590754	#N/A
cg11735242	1	4644030	AJAP1	71075	-0.407997	0.00943564	0.35872	0.00927485	-0.0349622	0.0281843	80.6135	0.00183374	0.0280012	-0.105475	0.406094	0.169718	Yes
cg16512885	1	4697919	AJAP1	17186	-0.317155	0.000630735	0.290678	0.000377659	-0.0517563	0.0428353	82.7635	0.00230589	0.000576779	-0.174364	0.0931365	0.111205	Yes
cg07807395	1	4698416	AJAP1	16689	-0.13019	0.0394316	0.14553	0.00927761	-0.0330851	0.0256999	77.6783	0.00182526	0.000207634	-0.100978	0.0574049	0.23366	Yes
cg17741689	1	4714574	AJAP1	531	0.250172	0.0181692	-0.222573	0.0170244	0.0192571	-0.0117792	61.1678	-0.000813161	0.463908	0.310013	0.0337232	0.862104	Yes
cg01982088	1	4714986	AJAP1	119	0.409057	0.0285365	-0.357067	0.0302483	0.0672808	-0.0442128	65.7138	-0.00279204	0.0524829	0.812515	0.000180097	0.890677	Yes
cg17525406	1	4715520	AJAP1	414	0.666994	0.0355505	-0.750198	0.0074918	0.062685	-0.0344192	54.9082	-0.00300978	0.359533	0.630481	0.0637375	0.57662	Yes
cg08159291	1	4715615	AJAP1	509	0.898487	0.00696477	-0.898934	0.00222931	0.0630128	-0.030053	47.6936	-0.00369944	0.247201	0.327125	0.344516	0.575526	Yes
cg27046117	1	5125428	AJAP1	410322	-0.556534	0.0458828	0.693402	0.00507802	-0.0662978	0.0987501	148.949	0.00379659	0.02231	0.172152	0.444074	#N/A	Yes
cg01821920	1	6015903	NPHP4	36630	0.14138	0.00867577	-0.133067	0.0049399	0.00605565	-0.00869281	143.549	0.000277907	0.487862	0.00745957	0.904816	0.0659553
cg09078100	1	6059882	KCB2	7523	-0.420197	0.0200001	0.333538	0.0346402	-0.046561	0.0397828	85.4425	0.00102465	0.486578	-0.00678926	0.967842	0.049548
cg02016836	1	6076639	KCB2	24280	-0.244171	0.00396179	0.151971	0.0387461	-0.0431079	0.0108623	25.1978	0.0016826	0.00274101	-0.0705654	0.375977	0.0988667
cg01934408	1	6085799	KCB2	33440	-0.147537	0.0205894	0.192421	0.000712103	-0.0241064	0.0249537	103.515	0.00028619	0.557602	0.0473587	0.459856	0.220386
cg07922513	1	6089454	KCB2	3380	-0.189236	0.0429688	0.174707	0.0337407	-0.0362511	0.0223353	61.6129	0.000697847	0.345194	0.0390915	0.633567	0.0274657
cg09772320	1	6124389	KCB2	18407	-0.19076	0.0277546	0.165972	0.0286013	-0.0159265	0.00463326	29.0914	0.00025329	0.701474	-0.0340303	0.662946	0.0777402
cg14258756	1	6158059	KCB2	52077	-0.438618	0.0271672	0.441727	0.0116199	-0.0441352	0.03759	85.1702	0.000928626	0.568256	0.0989341	0.599722	0.213231
cg24622321	1	6204635	CHD5	2296	-0.224883	0.000703881	0.132461	0.0207124	-0.034694	0.0111991	32.2797	0.00118242	0.0174052	0.0120979	0.838703	0.195689
cg07334723	1	6337401	ACOT7	116425	0.122724	0.00816094	-0.115247	0.00478212	0.00415917	-0.00386117	92.8349	-0.000175651	0.610682	0.0344152	0.479047	0.0238795
cg18167466	1	6390473	ACOT7	63353	0.264335	5.54371e-05	-0.14655	0.00905959	0.00948779	-0.00376133	39.6439	0.000600294	0.194929	0.00580988	0.926341	1.39e-05
cg24698846	1	6406803	ACOT7	47023	0.134517	0.0477725	-0.139951	0.0195613	0.00535241	-0.00723874	135.242	9.42832e-05	0.831337	0.0015752	0.97334	0.121927
cg10219223	1	6420713	ACOT7	33113	0.141395	0.00570922	-0.118084	0.00885781	0.00930109	-0.00819985	88.1602	-0.000406288	0.425957	-0.0427845	0.478699	3.27e-06
cg15274864	1	6508592	ESPN	488	0.39239	0.0486736	-0.476261	0.00698961	0.0651454	-0.0667511	102.465	-0.0014369	0.334345	0.396771	0.0434	0.0284379
cg07408569	1	6580387	PLEKHG5	265	-0.223762	0.0217579	0.206816	0.0163253	-0.0369755	0.0279947	75.7113	0.00123677	0.105375	-0.276986	0.00529598	0.0231252
cg06972903	1	6580525	PLEKHG5	403	-0.246993	0.028825	0.265819	0.00792998	-0.0384377	0.0355335	92.4445	0.00136807	0.131288	-0.454701	0.000395913	0.0408102
cg13351430	1	6615170	TAS1R1	168	-0.288317	4.89794e-05	0.189899	0.00204389	-0.0363123	0.0201336	55.4458	0.000677937	0.261425	-0.122495	0.0763264	0.324938
cg26669159	1	6967037	CAMTA1	121652	-0.199762	0.0167517	0.208017	0.00476729	-0.0222256	0.0135492	60.9621	-0.00159179	0.0576128	-0.0133713	0.882773	#N/A
cg08600854	1	7014309	CAMTA1	168924	-0.288687	0.00470242	0.20127	0.0238151	-0.042276	0.01424	33.6835	-0.000195912	0.786656	0.0226945	0.771008	#N/A
cg13362033	1	7018949	CAMTA1	173564	-0.413427	0.015739	0.370311	0.0139803	-0.059338	0.0401551	67.6718	0.00136826	0.324673	-0.0983501	0.559785	#N/A
cg11230420	1	7152168	CAMTA1	306783	-0.239141	0.0336193	0.195379	0.0477719	-0.043867	0.0299954	68.3781	0.00150437	0.0602743	-0.0660955	0.540106	#N/A
cg23110353	1	7402097	CAMTA1	556712	-0.219321	0.0111151	0.18005	0.0172106	-0.0367997	0.0253794	68.9664	0.000705241	0.321622	0.0123651	0.867933	#N/A
cg26462619	1	7428810	CAMTA1	583425	-0.313374	0.00207267	0.309589	0.000601185	-0.0414741	0.0464724	112.051	0.000744128	0.417873	-0.0300054	0.800454	#N/A
cg24501872	1	7562444	CAMTA1	717059	-0.456136	0.000158203	0.264309	0.0108802	-0.0102801	0.00514301	50.0289	0.00140695	0.170931	-0.0658217	0.599463	#N/A
cg20375597	1	7650243	CAMTA1	804858	-0.314746	1.56293e-05	0.20733	0.000965777	-0.0292373	0.0133041	45.5038	0.00109174	0.068172	0.0632488	0.404882	0.0564376
cg10434624	1	7722876	CAMTA1	877491	-0.281269	0.00164129	0.168651	0.0297971	-0.0411138	0.0272625	66.3099	0.00119336	0.0492812	0.0498943	0.492008	0.285324
cg03406993	1	8390708	SLC45A1	509	-0.224443	0.00359652	0.131687	0.048846	-0.023597	0.0128022	54.2533	0.000976976	0.0658153	0.00646095	0.916298	0.233965
cg05262957	1	8570537	RERE	243360	-0.156217	0.00276654	0.101107	0.0259295	-0.00226665	0.00138758	61.2172	0.000105431	0.77308	-0.00535968	0.90071	0.314096
cg25559081	1	8572799	RERE	241098	0.106654	0.0297273	-0.126205	0.00359452	0.00231278	-0.00389542	168.43	5.02581e-05	0.890779	0.0418169	0.332852	0.0721718
cg04686571	1	8591268	RERE	222629	0.125988	0.00267677	-0.133368	0.000341705	0.00458471	-0.00480433	104.79	-6.50905e-05	0.857758	-0.00863021	0.837728	0.061398
cg07180616	1	8823146	RERE	54553	0.165399	0.0149702	-0.151267	0.011434	0.0231586	-0.0194791	84.1118	-0.00090494	0.129908	0.0576582	0.424591	0.819627
cg14214669	1	8881990	RERE	4290	-0.151984	0.0250288	0.127118	0.0325968	-0.0167405	0.0115194	68.8115	6.81455e-05	0.880462	0.0074853	0.915712	0.00596269
cg23738308	1	9005474	CA6	419	-0.110108	0.0344332	0.107586	0.0190634	-0.0080517	0.00666692	82.8013	0.000679486	0.104799	-0.120056	0.00776136	0.293921
cg05533219	1	9076210	SLC2A7	10194	-0.300691	4.74159e-05	0.15274	0.0155099	-0.0150952	0.0130786	86.6407	0.0010296	0.0811491	-0.0174181	0.80245	0.00435741
cg04778236	1	9400739	SPSB1	47797	-0.198677	0.0133269	0.174089	0.0136277	-0.00482988	0.00170523	35.3058	0.000505181	0.287791	-0.0808304	0.223927	0.0184462
cg17668900	1	9460339	SPSB1	44572	-0.151495	0.0114302	0.134503	0.0110306	-0.0189493	0.015929	84.0609	0.000809514	0.0868136	-0.0396921	0.513255	3.4e-05
cg24691879	1	9885039	CLSTN1	488	-0.104616	0.0231385	0.0860545	0.0338171	-0.0116464	0.00749253	64.3335	0.000562053	0.0995477	0.0147659	0.729111	0.0116672
cg03401488	1	9921621	CTNNBIP1	48695	0.102494	0.00847821	-0.0964344	0.00503444	0.00854786	-0.00768201	89.8706	-0.00022315	0.510078	0.0251546	0.51943	0.367485
cg15141379	1	9971115	CTNNBIP1	798	0.134107	0.0380076	-0.169179	0.00327052	0.00302154	-0.00335789	111.132	5.47707e-05	0.936582	-0.033529	0.652209	0.0869234
cg03839929	1	10405579	KIF1B	113270	0.0741019	0.048857	-0.0696579	0.0360033	0.00238754	-0.0018413	77.1214	-0.000471717	0.213996	-0.0111659	0.740835	0.486469
cg20643900	1	10722177	CASZ1	32330	0.0917329	0.00662528	-0.0923332	0.00213636	0.00795659	-0.00860555	108.156	-0.000196475	0.478782	0.036986	0.239979	0.062731
cg18271964	1	10732063	CASZ1	22444	0.16337	0.0168885	-0.12073	0.0442077	0.0179949	-0.0129437	71.93	9.5308e-05	0.864587	0.0143234	0.830432	0.0275492
cg00003513	1	10757436	CASZ1	99297	0.105625	0.0101852	-0.113409	0.0017706	0.00218536	-0.00322006	147.347	-0.000107804	0.76311	0.0314253	0.450094	0.219914
cg00787856	1	10857110	CASZ1	376	-0.168872	0.0087497	0.144637	0.0105351	-0.0162073	0.0104951	64.7557	0.000117979	0.850777	-0.0541153	0.412617	0.579148
cg07534533	1	11103002	MASP2	4294	-0.417133	0.000529489	0.240624	0.0208445	-0.0489673	0.0272994	55.7502	0.0012264	0.0983223	-0.017743	0.854668	0.00193211
cg14535017	1	11211685	MTOR	110923	-0.175244	0.0358829	0.182535	0.0135367	-0.00971607	0.00998433	102.761	0.000669356	0.303988	0.000738531	0.992572	0.0392957
cg13607512	1	11296068	MTOR	26540	-0.110817	0.0234192	0.0855645	0.0459472	-0.00348291	0.00272269	78.1727	0.00045668	0.261136	0.0445605	0.289053	0.108
cg16426782	1	11332754	UBIAD1	501	-0.116314	0.00895627	0.0877739	0.0250897	-0.00164799	0.00154022	93.4608	-0.000113894	0.791449	0.0104254	0.830254	0.12273
cg15087399	1	11502670	DISP3	36625	-0.237515	0.00872521	0.163689	0.0384676	-0.016441	0.00976433	59.3901	0.000991987	0.112316	0.000659516	0.993526	0.136722
cg05155746	1	11519324	DISP3	19971	-0.188867	0.0099167	0.152377	0.0181405	-0.0225281	0.0141517	62.8178	0.000945876	0.0570833	-0.00488231	0.93043	0.260356
cg10221637	1	11866416	CLCN6	262	0.144167	0.0060404	-0.104791	0.0220278	0.00205741	-0.00156989	76.3044	9.39815e-05	0.828689	-0.0287653	0.579413	0.0993231
cg15732945	1	11884732	CLCN6	18578	-0.129705	0.0109084	0.116001	0.00938468	-0.0108426	0.01068	98.4999	0.000723169	0.107597	-0.0463549	0.387086	0.00254198
cg06584407	1	11907324	NPPA	516	0.101687	0.0173228	-0.127993	0.000835508	0.00955253	-0.00973227	101.882	-7.52071e-05	0.817987	0.0198619	0.639069	0.0351976
cg20860980	1	11915195	NPPB	3797	-0.219718	0.0209971	0.229799	0.00638806	-0.0473353	0.0466793	98.6141	0.000973925	0.142886	0.0734191	0.431156	0.0190078
cg11617285	1	12026170	PLOD1	31445	-0.16803	0.00794386	0.137349	0.0132669	-0.0112184	0.00659263	58.7665	0.000323199	0.531145	0.0491863	0.355768	0.1521
cg14226028	1	12084270	MIIP	4970	0.113415	0.0112266	-0.0891084	0.0225591	0.00446599	-0.00280675	62.8472	-0.000745415	0.0382041	0.0363299	0.379239	0.00333708
cg22337605	1	12227417	TNFRSF1B	356	-0.508108	0.046672	0.617321	0.00638712	-0.0282407	0.0614951	217.753	0.00145485	0.432949	0.195056	0.454306	0.106689
cg16724818	1	12469690	VPS13D	41964	0.117723	0.00834594	-0.098503	0.0117063	0.00522407	-0.00446274	85.4265	-0.000390312	0.204361	0.0762032	0.0341299	0.402243
cg23650765	1	12612165	DHRS3	65655	0.212348	0.000363922	-0.114802	0.0254989	0.0132162	-0.00590197	44.657	-0.000180735	0.752645	0.0382812	0.567051	0.664197
cg26335849	1	12630215	DHRS3	47605	-0.194451	0.00132933	0.10252	0.0497631	-0.0233692	0.0115122	49.262	0.000819164	0.0648531	-0.014025	0.806738	0.396703
cg11964773	1	14924077	KAZN	1136	-0.21053	0.0257881	0.166413	0.0447397	-0.0100103	0.0108837	108.726	0.00116299	0.0546867	-0.115706	0.145623	#N/A
cg15796409	1	15556672	TMEM51	76442	-0.21018	0.00346008	0.20284	0.0013652	-0.0103314	0.0115329	111.63	0.000431689	0.410913	-0.133751	0.0238261	0.0299853
cg27232155	1	15631825	FHAD1	58056	-0.235999	0.00558079	0.176956	0.0174241	-0.0244836	0.0112372	45.897	0.000392013	0.560507	-0.187678	0.00309438	0.0683996
cg24070543	1	15737040	EFHD2	648	-0.124966	0.0140467	0.13002	0.00374468	-0.00121625	0.00219264	180.278	0.000425119	0.292979	-0.0730757	0.144588	0.0182427
cg16255585	1	15855712	DJC16	2359	-0.115395	0.00754739	0.118553	0.00187347	-0.00360257	0.00431068	119.656	-0.000101478	0.776597	-0.0390842	0.355413	0.0165985
cg26059919	1	16265848	SPEN	65237	0.158159	0.00528581	-0.148754	0.00295767	0.0064317	-0.00727224	113.069	-0.000832363	0.0409191	0.00947136	0.864282	0.0108346
cg26334507	1	16275539	ZBTB17	27088	0.19997	0.00212261	-0.118854	0.0348928	0.0153912	-0.00910521	59.1584	-0.000411672	0.351026	0.00794347	0.892732	0.208111
cg17445557	1	16303859	ZBTB17	1231	-0.26495	0.00340545	0.180978	0.0219001	-0.0355105	0.0202031	56.8933	0.000394428	0.516182	0.0131363	0.887966	0.0283256
cg06538426	1	16491125	EPHA2	8542	0.115066	0.047554	-0.136914	0.00782197	0.00495301	-0.00718505	145.064	-0.000979591	0.0132825	0.00381546	0.934964	0.000191117
cg09234164	1	16689696	SZRD1	3829	-0.139035	0.0262177	0.135492	0.0135388	-0.0328931	0.0313277	95.241	0.000307674	0.509309	-0.0458763	0.391195	0.292634
cg26845278	1	16763671	SPATA21	248	-0.0768605	0.0400946	0.0831832	0.0121633	-0.005863	0.00488318	83.2881	0.000316453	0.329729	-0.0267997	0.476722	0.0262741
cg15881444	1	16767520	NECAP2	352	0.142592	0.00749148	-0.138365	0.0032309	0.0022416	-0.00243839	108.779	-4.53874e-05	0.901268	0.00803931	0.878572	0.231445
cg15015913	1	17282008	CROCC	15618	0.055231	0.0361975	-0.0528127	0.0225962	0.000271584	-0.000947939	349.041	-0.000232902	0.267797	0.00121589	0.964191	0.157314
cg02228381	1	17694292	PADI4	59601	-0.39728	0.00131829	0.339331	0.0017485	-0.024565	0.0212193	86.3803	0.00315733	8.47968e-05	0.0295551	0.829453	0.0186326
cg13372323	1	17696861	PADI6	1880	-0.193801	0.0468009	0.223233	0.00945089	-0.00974221	0.0163626	167.956	0.00111056	0.0628734	0.0504799	0.481967	0.123906
cg16075921	1	18202141	ACTL8	120332	-0.409516	4.7945e-05	0.216541	0.0118508	-0.03016	0.011824	39.2042	0.00149453	0.127123	0.0344941	0.749728	#N/A
cg12059793	1	18440405	IGSF21	6164	-0.200476	0.0350561	0.171257	0.0408896	-0.0341842	0.0238216	69.686	0.000591807	0.307686	0.0171991	0.843884	#N/A
cg15916653	1	19145782	TAS1R2	40373	-0.390607	0.0205533	0.316627	0.0323132	-0.014046	0.0110674	78.7937	0.00086466	0.543623	0.103499	0.525313	0.0438225
cg17017746	1	19183907	TAS1R2	2248	-0.186012	0.00924609	0.174141	0.00573511	-0.0189893	0.0136461	71.8624	0.00106043	0.0458036	0.00885331	0.909921	0.104413
cg27093940	1	19193407	ALDH4A1	35886	-0.159639	0.0158164	0.128732	0.0268752	-0.0168546	0.0103609	61.4724	0.000747016	0.167963	-0.0387464	0.556943	0.232521
cg08449843	1	19858840	CAPZB	46773	-0.340616	0.0252558	0.280237	0.0369161	-0.0165583	0.0138627	83.7206	0.000925259	0.40578	-0.227312	0.0625715	0.162425
cg14304787	1	19972777	NBL1	516	-0.138413	0.0105533	0.100308	0.0339375	-0.0243103	0.0128225	52.7449	0.000154322	0.721652	-0.00251364	0.960524	0.0135029
cg25368276	1	19977123	NBL1	3018	-0.120208	0.00475556	0.073499	0.0472228	-0.0227213	0.0127519	56.1233	0.000401596	0.229071	0.0266927	0.554885	0.012072
cg16112523	1	20275711	PLA2G2E	25600	-0.298143	0.00048471	0.168108	0.0225322	-0.0403869	0.0176233	43.6362	0.000853495	0.152078	0.0756254	0.306229	0.119296
cg17988830	1	20301989	PLA2G2A	4943	-0.303349	0.00879342	0.248761	0.0142979	-0.0197906	0.0144245	72.8854	0.00193852	0.0143748	0.0141248	0.904216	0.078506
cg08429721	1	20385229	PLA2G5	30556	-0.222406	0.0289584	0.17636	0.0472777	-0.00421416	0.00341375	81.0066	0.00179934	0.0170966	0.0382625	0.661241	0.00541826
cg00498617	1	20386648	PLA2G5	31975	-0.253077	0.00769452	0.203373	0.0139351	-0.0339867	0.0190444	56.0348	0.000985351	0.202001	-0.0688871	0.467951	0.000432785
cg07163057	1	20407561	PLA2G5	10859	-0.20041	0.045993	0.185064	0.0359769	-0.0263918	0.0167779	63.5726	0.00165043	0.00843582	-0.0972361	0.267439	6.03e-05
cg02169105	1	20454074	PLA2G2D	8014	-0.270684	0.0172639	0.200288	0.0443056	-0.0192559	0.0066189	34.3733	0.00128703	0.140092	-0.122439	0.248844	0.165446
cg05339856	1	20465170	PLA2G2F	653	-0.263031	0.0226483	0.236983	0.0193605	-0.0330165	0.0168741	51.108	0.00232398	0.0227989	-0.0796355	0.459328	0.190562
cg11177550	1	20470903	PLA2G2F	5079	-0.211793	0.0447463	0.324267	0.000632286	-0.0288924	0.0460376	159.341	0.001802	0.0304313	-0.00644656	0.950774	0.399895
cg15968203	1	20636919	VWA5B1	19506	-0.260291	0.0287506	0.208053	0.046902	-0.0309101	0.0157606	50.9886	0.00109269	0.206077	-0.0678986	0.532669	0.201201
cg03474184	1	20670838	VWA5B1	11578	-0.32105	0.0166463	0.278826	0.0183275	-0.0463187	0.045143	97.4617	0.00176143	0.0651613	-0.191802	0.0715449	0.0362438
cg15461542	1	20712767	LINC01141	42520	-0.304201	0.00105871	0.161325	0.0444631	-0.0334464	0.0143227	42.8228	0.000625796	0.365443	0.0630641	0.434705	0.00454744
cg11176823	1	20757882	LINC01141	2594	-0.306237	0.0115247	0.238177	0.0248316	-0.052841	0.0240657	45.5437	0.00189099	0.0673826	-0.0203265	0.862976	0.115243
cg07688244	1	20792977	CAMK2N1	19751	-0.394747	0.000223074	0.21124	0.021197	-0.0416475	0.0204201	49.0308	0.000855897	0.153007	0.0460293	0.559407	0.0456308
cg15015194	1	20834417	MUL1	257	-0.199006	0.0190963	0.165877	0.025959	-0.00325686	0.00244506	75.0742	7.52823e-06	0.991241	0.00728303	0.935532	0.0222197
cg06393286	1	20879644	FAM43B	711	0.440211	0.00903222	-0.413784	0.00529608	0.033584	-0.0400428	119.232	-0.00182159	0.144049	0.0752772	0.673975	0.0531133
cg07717763	1	21059365	SH2D5	34	-0.279861	0.0194855	0.262956	0.0125906	-0.0181162	0.0210163	116.008	-0.000590207	0.585182	-0.0696779	0.569033	0.00196461
cg10690434	1	21891147	ALPL	13374	-0.167471	0.0196393	0.153917	0.0151801	-0.0124002	0.00465828	37.566	0.000873202	0.163726	-0.190784	0.00786647	0.198177
cg04346477	1	21958989	RAP1GAP	36867	-0.30856	0.0118709	0.336033	0.00199331	-0.0334314	0.042899	128.319	0.00192868	0.0104519	-0.0120603	0.915127	0.244012
cg02760280	1	21993555	RAP1GAP	2301	-0.277128	0.00420398	0.2736	0.00138316	-0.0240392	0.0193669	80.5639	0.00125556	0.073113	-0.0358277	0.672106	0.00356833
cg22396755	1	21995097	RAP1GAP	759	-0.479708	0.00269171	0.393159	0.00488884	-0.021034	0.0207704	98.7468	0.00243924	0.079263	0.00344354	0.985299	0.0706945
cg13108653	1	22264489	HSPG2	738	0.332883	0.0239271	-0.258862	0.0455429	0.0435837	-0.0371901	85.3302	-8.68867e-05	0.943238	0.0798676	0.606824	0.166478
cg09005414	1	22517402	WNT4	47016	-0.149545	0.0059041	0.0949807	0.0444863	-0.0136091	0.00946983	69.5845	0.00103388	0.00820069	-0.0100505	0.861233	0.192362	Yes
cg20986665	1	22552245	WNT4	81859	-0.210669	0.0157043	0.185139	0.0155648	-0.0259768	0.0197025	75.8467	0.000526799	0.398184	0.0847772	0.312272	0.087326	Yes
cg24312042	1	22672625	ZBTB40	105719	-0.179747	0.0471042	0.156616	0.048832	-0.0172874	0.00918723	53.1439	0.000324764	0.690833	0.0908458	0.343484	0.336461
cg10046675	1	22676796	ZBTB40	101548	-0.19471	0.0015832	0.181923	0.000838431	-0.0310013	0.0237796	76.705	0.000451332	0.42061	0.00793531	0.913996	0.296983
cg22488750	1	22678029	ZBTB40	100315	-0.159821	0.00845364	0.118988	0.0249466	-0.0268731	0.0182507	67.9142	0.000825025	0.0599073	-0.0238776	0.653579	0.179322
cg26535650	1	22871308	ZBTB40	92963	-0.595611	0.00107029	0.321008	0.0396588	-0.0852573	0.0387215	45.4173	0.00185149	0.144198	-0.0450177	0.790905	0.0259645
cg03520006	1	22886786	EPHA8	3218	-0.340374	4.64219e-05	0.162824	0.0220866	-0.0275916	0.0106282	38.5196	0.00108471	0.087636	-0.0596373	0.445011	0.00661601
cg20335309	1	22899442	EPHA8	9437	-0.346555	0.00385421	0.254306	0.0151442	-0.0339804	0.0261814	77.0486	0.000105491	0.89238	0.0187373	0.852917	0.290269
cg13168221	1	22962032	C1QA	1086	-0.274379	0.00681825	0.217223	0.0142103	-0.0466701	0.0253042	54.2193	0.00190766	0.00133877	-0.049453	0.593668	0.308036
cg03941108	1	22985937	C1QB	6254	-0.26173	0.00238789	0.168409	0.0246132	-0.0249732	0.0132969	53.2446	0.00194684	0.000712268	0.0815896	0.309843	0.0947851
cg20915760	1	22992629	C1QB	12946	-0.180063	0.00296763	0.106661	0.0425001	-0.0223078	0.0109097	48.9053	0.00157939	5.02955e-05	-0.0792273	0.1411	0.219988
cg00831127	1	23038925	EPHB2	1592	-0.408923	0.00277601	0.349492	0.00358571	-0.0639791	0.0433738	67.7937	0.00277203	0.0214421	-0.0702506	0.664283	0.000826721
cg24034419	1	23182590	EPHB2	145257	-0.135618	0.0145753	0.100487	0.0383374	-0.0239559	0.0141738	59.1663	9.8844e-05	0.785519	0.0102294	0.837317	3.18e-05
cg13660291	1	23202683	EPHB2	165350	-0.29475	0.00115793	0.15967	0.0418217	-0.0213536	0.0107513	50.349	0.000908171	0.069686	-0.114444	0.120635	0.00191194
cg13425069	1	23245090	EPHB2	207757	-0.102761	0.00349429	0.0765154	0.0122375	-0.00990468	0.00301967	30.4873	-3.28274e-05	0.912931	0.0446086	0.245844	0.0859174
cg02996608	1	23256885	EPHB2	219552	-0.132134	0.0352713	0.108966	0.0478502	-0.0152736	0.011797	77.238	0.000937889	0.0745469	0.0212285	0.765987	0.497065
cg04667458	1	24105319	PITHD1	442	0.155361	0.00291751	-0.122635	0.0068003	0.00208893	-0.0019582	93.7418	-0.000768935	0.0713042	0.067378	0.157656	0.329224
cg12130907	1	24127669	GALE	374	-0.159276	0.0361559	0.140993	0.0343143	-0.00358151	0.00353114	98.5935	1.77925e-05	0.970323	0.0255297	0.69712	0.0687796
cg09428157	1	24165403	HMGCL	292	-0.213846	0.000370136	0.105977	0.040004	-0.010322	0.00591204	57.2759	0.000523862	0.339602	0.0120257	0.856073	0.0066367
cg14063625	1	24421684	MYOM3	13245	-0.192564	0.00889488	0.134039	0.0376855	-0.0291361	0.0170831	58.632	0.000540219	0.277284	-0.0560684	0.384073	0.280439
cg17499358	1	24476861	IFNLR1	36904	-0.268576	0.0289542	0.211255	0.0499646	-0.0249437	0.0204296	81.9029	0.00149047	0.123474	-0.125615	0.295742	0.346531
cg14744121	1	24866581	RCAN3	25776	0.138464	0.00487255	-0.105608	0.0135143	0.00579004	-0.00580746	100.301	-0.00043776	0.260951	0.0293956	0.528732	0.148525
cg11329235	1	24969260	SRRM1	334	-0.14089	0.03696	0.136955	0.0219831	-0.00163808	0.00187828	114.663	-0.000827624	0.195602	-0.00973471	0.902461	0.0992406
cg21141264	1	25188911	CLIC4	117150	-0.197314	0.0292255	0.170724	0.0319405	-0.0218677	0.0150743	68.9339	0.00070326	0.307358	-0.0205524	0.813628	0.00365586
cg23086176	1	25226129	RUNX3	65372	-0.119689	0.0474393	0.149314	0.00541414	-0.0221381	0.0183905	83.0715	0.000558881	0.297015	-0.0199685	0.75892	0.63886	Yes
cg15187222	1	25236445	RUNX3	55056	0.133918	0.0372657	-0.155954	0.00621525	0.00819626	-0.0166596	203.259	-0.000789966	0.113876	-0.0220895	0.720736	0.127999	Yes
cg11336061	1	25254149	RUNX3	37352	-0.235992	0.0452988	0.217602	0.0361422	-0.0293403	0.0270863	92.3176	-0.000100416	0.914613	-0.0201946	0.862825	0.181744	Yes
cg21994143	1	25319308	RUNX3	27695	-0.210492	0.00688062	0.202317	0.00327943	-0.036186	0.0205959	56.9167	0.000658462	0.317576	-0.0901041	0.25365	0.201447	Yes
cg27215690	1	25344157	RUNX3	52544	-0.217746	0.00535395	0.155661	0.0231016	-0.02815	0.0125076	44.4319	0.000219878	0.714428	-0.166506	0.0264768	0.3555	Yes
cg04487595	1	25346057	RUNX3	54444	-0.224022	0.00217929	0.139962	0.0270659	-0.020705	0.00894433	43.1989	0.00125754	0.0370927	-0.0480081	0.51253	0.186683	Yes
cg11683390	1	25361490	RUNX3	69877	-0.163054	0.00710879	0.104018	0.0481812	-0.0319747	0.0115197	36.0274	0.000786376	0.107546	-0.000781259	0.989542	0.544602	Yes
cg13783323	1	26347092	EXTL1	1179	0.109809	0.0123495	-0.0824944	0.0314865	0.00699867	-0.00577619	82.5327	-0.00015671	0.512916	-0.00331878	0.911111	0.00188294
cg10984515	1	26498669	ZNF593	2280	0.0803468	0.0413704	-0.0885786	0.0109347	0.00323285	-0.00528497	163.477	-0.000290162	0.245118	0.0369542	0.216805	0.0309658
cg03115835	1	26758846	DHDDS	72	-0.114045	0.0034533	0.0823243	0.015513	-0.00134744	0.00110521	82.0227	5.27733e-05	0.853413	-0.0185322	0.551206	0.0264762
cg13333788	1	27176385	ZDHHC18	17875	0.152067	0.00309444	-0.110967	0.0132876	0.0079193	-0.00553811	69.9318	-0.000269254	0.541285	-0.00186755	0.969072	0.0313273
cg00723277	1	27343013	TENT5B	3679	0.169544	0.00676558	-0.167109	0.00243217	0.00321153	-0.00508463	158.324	5.01915e-07	0.99902	0.0222175	0.682003	0.233217
cg12399453	1	27648454	TMEM222	182	0.204728	0.0124374	-0.146601	0.0403818	0.0034392	-0.00229849	66.8323	-0.00103273	0.16654	0.00596254	0.94453	0.173161
cg13373315	1	27899699	AHDC1	30662	0.135716	0.0104043	-0.107359	0.0207234	0.0144067	-0.0100096	69.4784	-0.000532535	0.11783	-0.00906717	0.843622	0.0611116
cg21115433	1	27961868	FGR	140	-0.237665	0.00246803	0.195097	0.00476581	-0.0406642	0.0348439	85.6869	0.0010402	0.0798672	-0.0288223	0.686194	0.102002
cg23166246	1	28080906	FAM76A	28415	0.0811883	0.0388674	-0.0807249	0.0199654	0.00239905	-0.00223644	93.2221	-0.00054631	0.0477112	0.0139166	0.680933	0.0310352
cg27565366	1	28198926	THEMIS2	129	-0.0865399	0.0406047	0.0985687	0.00843609	-0.00231587	0.00287721	124.239	0.000890377	0.0146671	-0.0710638	0.0841796	0.082097
cg07355795	1	28362158	EYA3	52990	0.119868	0.0194329	-0.130172	0.00405232	0.0100848	-0.0126006	124.947	-0.000212296	0.612126	0.0590304	0.19288	0.0262439
cg24323823	1	28450028	PTAFR	70419	-0.2277	0.00771922	0.151112	0.042129	-0.0329853	0.0206383	62.5681	0.000374441	0.547408	-0.0349461	0.640537	0.0661022
cg23484254	1	28762896	PHACTR4	66802	-0.0810886	0.0475147	0.0813134	0.023452	-0.00347057	0.00295799	85.2308	0.000382902	0.205035	-0.0078683	0.849494	0.151139
cg16724557	1	28907903	SNHG12	480	-0.110046	0.0331199	0.108839	0.0167899	-0.00282175	0.00280724	99.4859	-0.0001615	0.702902	-0.0601293	0.209524	0.0473085
cg02810927	1	29192627	OPRD1	53972	-0.235085	0.0056247	0.18949	0.0106715	-0.0399391	0.0257582	64.4937	0.000876098	0.223866	-0.0637391	0.449194	0.201103
cg20218263	1	29192796	OPRD1	54141	-0.28174	0.0111411	0.201557	0.0372796	-0.0194254	0.0122161	62.8869	0.00117779	0.111884	-0.0647703	0.549213	0.225794
cg12645785	1	29229403	EPB41	15799	-0.145687	0.0202435	0.127758	0.0204263	-0.00616294	0.00526994	85.5101	0.000466506	0.233396	-0.061804	0.21866	0.0709346
cg09854492	1	29477508	SRSF4	31129	-0.165459	0.00494351	0.137182	0.00825539	-0.00752936	0.00650092	86.3409	0.000833537	0.0480503	-0.0779681	0.135079	0.00409953
cg10016835	1	29557393	MECR	61	0.121019	0.0107747	-0.0945428	0.023189	0.0023018	-0.00192432	83.6007	0.000252698	0.513101	-0.033744	0.515517	0.165015
cg17531318	1	29670066	PTPRU	23343	-0.138413	0.0196083	0.105418	0.0423764	-0.0190134	0.0105201	55.3298	0.000484204	0.241645	-0.0852614	0.131841	0.0972951
cg17753162	1	29828926	PTPRU	182203	-0.222866	0.0029876	0.169705	0.00956379	-0.0108933	0.00913093	83.8216	0.00136886	0.0158289	-0.206686	0.000573406	#N/A
cg07827649	1	30900630	MATN1	295802	-0.227755	0.0352096	0.200564	0.0349279	-0.0243138	0.019803	81.4477	-0.00055279	0.37851	-0.0115765	0.903624	#N/A
cg04827628	1	30951116	MATN1	245316	-0.193629	0.0199391	0.182598	0.0125907	-0.0239716	0.0227001	94.6957	0.00106295	0.102844	-0.040949	0.598686	0.0164379
cg05229314	1	31125954	MATN1	70478	-0.304104	2.77469e-05	0.19384	0.00193255	-0.0206972	0.0119677	57.8228	0.000339465	0.597762	0.0147455	0.848053	0.00146957
cg24531825	1	31196423	MATN1	9	0.108648	0.00387131	-0.0676655	0.0385584	0.00651517	-0.004383	67.2737	-4.91301e-06	0.987407	0.0718924	0.050949	0.609684
cg06747288	1	31247617	LAPTM5	16933	-0.209039	0.00653245	0.175771	0.00898341	-0.0363173	0.0224543	61.8283	0.00101137	0.0446615	-0.0898127	0.107172	0.0302787
cg05656596	1	31249942	LAPTM5	19258	0.115219	0.0179435	-0.107944	0.0115462	0.00553611	-0.00473364	85.5047	-0.000335685	0.38914	0.0911682	0.0422769	0.343415
cg14854525	1	31263794	LAPTM5	33110	-0.337055	0.00175909	0.215309	0.0208936	-0.0384458	0.0168623	43.8599	-0.000322683	0.741552	-0.207354	0.0444206	0.0115125
cg07552363	1	31266525	LAPTM5	35841	-0.151102	0.00374878	0.113784	0.0121644	-0.00910534	0.00624599	68.597	0.00013574	0.73222	-0.0360696	0.488351	0.0208561
cg05560016	1	31288593	SDC3	92887	-0.394238	0.000578464	0.239905	0.0154679	-0.0582451	0.019095	32.7839	0.000952361	0.249519	-0.107613	0.337874	0.0136154
cg17106729	1	31354844	SDC3	26636	0.0737248	0.048341	-0.0647504	0.0480105	0.00233517	-0.00192735	82.5359	-0.000113363	0.707233	0.0214362	0.527228	0.843479
cg14295820	1	31419926	PUM1	118837	0.109997	0.0067293	-0.0953377	0.00769454	0.0032481	-0.00494299	152.181	-0.000364883	0.334776	0.0371886	0.375469	0.181127
cg02955229	1	31765318	SNRNP40	4326	-0.24531	0.000755967	0.134586	0.0316879	-0.0275467	0.0135184	49.0743	0.00095329	0.0374924	0.0376328	0.564276	0.0235897
cg20457193	1	32645180	TXL	165	-0.074137	0.0275586	0.0653195	0.0272558	-0.000683343	0.000561532	82.1743	4.56074e-05	0.873899	-0.0378506	0.268123	0.205511
cg03910004	1	32816396	FAM229A	11448	0.149474	0.00705074	-0.13802	0.00458742	0.0063612	-0.00515449	81.0301	5.61996e-05	0.893033	0.0598525	0.226688	0.106103
cg02276490	1	32859513	BSDC1	549	-0.15343	0.0319879	0.125938	0.0469422	-0.00290774	0.00266414	91.6224	0.000733061	0.175052	0.00624987	0.908429	0.0223228
cg01586952	1	32891825	BSDC1	31762	-0.138372	0.0039551	0.113784	0.00689643	-0.0229575	0.0166431	72.4952	0.000690346	0.113457	-0.039907	0.433949	0.0215356
cg12040870	1	32974417	ZBTB8A	43758	0.110956	0.0204881	-0.122942	0.0038311	0.00402059	-0.00424583	105.602	-0.000267436	0.490602	-0.0279539	0.519371	0.000374653
cg02724988	1	33247707	YARS	35926	0.0994413	0.0179528	-0.0781892	0.0331353	0.00407323	-0.00331526	81.3913	-0.00033884	0.317715	0.0539224	0.159634	0.126759
cg15417024	1	33248746	YARS	34887	-0.0796762	0.0308292	0.0851248	0.00885299	-0.00567651	0.00766559	135.041	0.000374822	0.207882	-0.00344806	0.921601	0.0474327
cg22354583	1	33358590	HPCA	6491	0.137163	0.0233385	-0.113809	0.0330439	0.00789029	-0.0103519	131.198	-6.13891e-05	0.891494	-0.03188	0.615476	0.085999
cg26416745	1	34093069	CSMD2	82035	-0.2015	0.00430415	0.149218	0.0155841	-0.025562	0.0148926	58.2605	0.000735925	0.121331	0.0441993	0.492338	0.0966798
cg00633949	1	35417758	LOC653160	33190	-0.318974	0.00221127	0.181168	0.0450888	-0.0343491	0.0174287	50.7401	0.00222781	0.00298526	-0.0653936	0.556932	0.016929
cg11962997	1	35447628	LOC653160	3320	-0.204918	0.00145175	0.12671	0.0235999	-0.00909656	0.0050621	55.6485	0.000889272	0.0468311	-0.00696579	0.910288	0.0345955
cg14832542	1	35524585	ZMYM1	20387	-0.400152	0.000264782	0.236049	0.0124024	-0.0599123	0.0304459	50.8175	0.000688079	0.384763	0.130497	0.253106	0.00171662
cg18158719	1	35827260	ZMYM4	2733	0.170491	0.000152428	-0.127515	0.00127317	0.00921279	-0.00782683	84.9561	0.000434437	0.321034	0.016822	0.752429	0.0856639
cg11254527	1	35873695	ZMYM4	49168	0.130798	0.00234323	-0.0823061	0.0273493	0.00330138	-0.00213504	64.6713	-0.000170077	0.65387	-0.0391648	0.398076	0.332871
cg00149492	1	36038468	PSMB2	68977	-0.1259	0.022574	0.122769	0.0117492	-0.00506882	0.00569116	112.278	0.000965001	0.0306864	-0.0106873	0.822412	0.0447145
cg07190715	1	36056491	PSMB2	50954	0.11519	0.035427	-0.0996249	0.038021	0.00560907	-0.0047381	84.4721	-0.000143769	0.700553	-0.041549	0.405522	0.0350135
cg15863419	1	36413361	AGO3	16677	0.133129	0.00736466	-0.0970005	0.0255256	0.00625797	-0.00530262	84.7338	0.000209828	0.51395	0.00809182	0.87328	0.123966
cg02927292	1	36501817	AGO3	105133	0.133829	0.0232287	-0.122651	0.0173879	0.00646712	-0.00585704	90.5665	-0.000169462	0.72753	0.028244	0.574655	0.128462
cg16520795	1	36562653	COL8A2	3197	0.0867472	0.0216152	-0.0742155	0.0248625	0.00584233	-0.00551283	94.3601	-0.000203261	0.517713	-0.010779	0.801977	0.00813005
cg10997069	1	36565988	COL8A2	137	-0.153528	0.0382275	0.132989	0.0405835	-0.0169962	0.0133901	78.7826	-0.000455275	0.471517	0.00530092	0.946313	0.0694977
cg07789552	1	36851195	STK40	290	-0.158744	0.0438136	0.178322	0.0104846	-0.00378731	0.00528038	139.423	0.000171275	0.772541	0.0480375	0.46871	0.33883
cg19816734	1	36930362	MRPS15	321	-0.159631	0.0198003	0.142058	0.0182376	-0.00367491	0.0037847	102.987	-3.69986e-05	0.953782	-0.0199931	0.79619	0.240278
cg05493881	1	37093141	CSF3R	144225	-0.244022	0.00656757	0.185905	0.0176811	-0.0396028	0.0185452	46.8279	0.00111757	0.0596018	-0.00702251	0.925907	0.222226
cg14616584	1	37388124	GRIK3	111720	0.140359	0.0346426	-0.132006	0.0239889	0.00103685	-0.000958997	92.4914	0.000149203	0.776502	-0.0763757	0.212483	#N/A
cg26633461	1	37792037	LINC01137	148007	-0.185571	0.0470254	0.170573	0.0376152	-0.0225055	0.018106	80.4515	0.00106042	0.217058	-0.010628	0.91609	0.0341608
cg22128488	1	38021830	DLI1	690	-0.160093	0.00111112	0.0905576	0.0322746	-0.0235068	0.0181335	77.1416	0.000539441	0.0987682	-0.0254944	0.487039	0.131342
cg19908139	1	38061735	GNL2	148	-0.109281	0.0182585	0.0808986	0.0453857	-0.00104498	0.000827325	79.1714	0.000250119	0.421389	-0.0328354	0.379612	0.0208465
cg24867946	1	38396990	INPP5B	14532	0.137836	0.00401503	-0.0903654	0.0303181	0.00261778	-0.00226528	86.5346	-0.000274582	0.475037	0.0578691	0.220988	0.0178521
cg11908852	1	38397237	INPP5B	14285	0.128688	0.0456187	-0.141493	0.0127152	0.00209739	-0.00354741	169.135	-0.00114039	0.0137837	0.0921735	0.0420921	0.249934
cg09179903	1	38441497	SF3A3	14264	-0.0907835	0.0244659	0.0797338	0.0237428	-0.014291	0.0118181	82.6959	0.00044265	0.146706	-0.00940895	0.775525	0.115919
cg04339290	1	38455704	SF3A3	57	-0.064285	0.0384554	0.0556176	0.0413029	-0.000372881	0.000388445	104.174	0.000195101	0.448745	-0.0525802	0.0652061	0.0105112
cg12442376	1	38869276	LINC01343	188836	0.432906	0.00430349	-0.257228	0.049329	0.0765985	-0.0386718	50.4864	0.000925982	0.487253	-0.00642295	0.968069	#N/A
cg08848269	1	39282666	RRAGC	57500	-0.179428	0.00494346	0.120095	0.0303441	-0.0234703	0.0165954	70.7081	-8.24713e-05	0.870722	-0.0387903	0.486274	0.127211
cg03044197	1	39287135	RRAGC	53031	-0.21122	0.0108141	0.219007	0.00273305	-0.00878318	0.0105311	119.9	0.00219318	0.00757947	-0.137455	0.167921	0.0768933
cg11778775	1	39550106	MACF1	266	-0.272474	6.3488e-05	0.147976	0.0113642	-0.0367282	0.0170461	46.4114	0.000545091	0.224102	-0.0832066	0.157816	0.406045
cg26589003	1	39680738	MACF1	10314	0.139083	0.0310068	-0.177304	0.00207488	0.00610369	-0.00879987	144.173	-0.000592423	0.13603	0.0343666	0.510569	0.300979
cg08388322	1	39684334	MACF1	13910	0.185198	3.20696e-05	-0.117271	0.00223545	0.00767171	-0.00516828	67.368	-0.000551524	0.0394618	0.0891581	0.0129358	0.240261
cg02769451	1	39826512	MACF1	29655	0.188892	0.00158326	-0.101897	0.0489849	0.0142686	-0.0074726	52.371	-0.000255526	0.535169	0.0208912	0.701806	0.00030295
cg08947181	1	40150278	HPCAL4	6811	-0.235362	0.00471766	0.238155	0.00123775	-0.0279925	0.025936	92.6533	0.00139162	0.0564411	-0.160146	0.0524048	0.000596712
cg18609028	1	40656453	RLF	29411	0.130079	0.00772701	-0.100372	0.0185628	0.00663316	-0.00544445	82.0793	-0.000237389	0.541481	0.0545731	0.217273	0.031357
cg05040778	1	41001235	ZNF684	4001	0.202888	0.00226152	-0.143923	0.0127928	0.0139288	-0.0104821	75.2547	-0.000301611	0.516479	0.033564	0.585149	0.0101963
cg09484076	1	41446134	CTPS1	1126	-0.0839869	0.0288233	0.0694937	0.0392825	-0.000765083	0.000689528	90.1246	-0.000130098	0.65107	-0.0554021	0.10194	0.314956
cg03403769	1	41628972	SCMH1	78843	-0.137843	0.0225068	0.107791	0.0404782	-0.00514375	0.00474173	92.1843	0.000725025	0.0947585	-0.0279368	0.607478	0.401791
cg12833662	1	42197894	HIVEP3	186602	-0.337449	0.000275222	0.177342	0.0269578	-0.02265	0.0062288	27.5002	0.00253297	2.17514e-05	-0.00472666	0.953736	#N/A
cg11016194	1	42501599	HIVEP3	2	-0.108448	0.030861	0.0873218	0.0473286	-0.00239906	0.00166064	69.2205	0.000900246	0.0147701	-0.0448829	0.398207	0.141505
cg07823827	1	42503768	HIVEP3	2171	-0.192933	0.00249051	0.144536	0.00957081	-0.0353312	0.0138106	39.0888	0.00132398	0.0261555	-0.0784095	0.239975	0.358518
cg09899041	1	42506354	HIVEP3	4757	-0.297337	0.000644738	0.152041	0.0422277	-0.043809	0.0165868	37.8615	0.00069587	0.291054	0.0791719	0.258012	0.268967
cg00296565	1	42506694	HIVEP3	5097	-0.239954	0.014703	0.210987	0.0142631	-0.0320627	0.0260519	81.2529	0.000618643	0.477482	0.0059724	0.958722	0.713191
cg00068412	1	42506828	HIVEP3	5231	-0.380843	0.00900835	0.372564	0.00373262	-0.040519	0.0304149	75.0632	0.0020456	0.0623374	-0.211249	0.170996	0.17415
cg09501290	1	42844992	RIMKLA	1476	-0.271614	0.0236323	0.366954	0.000616189	-0.0415109	0.0569899	137.289	0.00117092	0.212005	-0.213947	0.0234757	0.178373
cg11424855	1	43353310	ZNF691	38347	0.0967853	0.0491208	-0.0878561	0.0426327	0.00483583	-0.00539907	111.647	-0.000224893	0.577653	0.0336293	0.440837	0.0216805
cg00927579	1	43394899	SLC2A1	29948	-0.169415	0.000546827	0.0859859	0.04141	-0.0280374	0.0092698	33.0623	0.000893975	0.0161343	0.0249518	0.617574	0.00187729
cg07813576	1	43914343	SZT2	3419	0.127704	0.0128044	-0.0937849	0.0369914	0.00657309	-0.00489806	74.5169	-0.00013757	0.742291	-0.0429205	0.368235	0.0914691
cg12581474	1	44302667	ST3GAL3	100762	0.135118	0.0036303	-0.0866776	0.0317636	0.00547673	-0.0034122	62.3037	-0.000325589	0.36474	-0.0458082	0.26074	0.0779814
cg00124774	1	44435563	DPH2	90	0.0872348	0.0496445	-0.0966279	0.013658	0.00110726	-0.00114393	103.312	-0.000510599	0.131283	-0.00320023	0.94138	0.0526188
cg09199031	1	44440915	ATP6V0B	271	-0.139281	0.0277763	0.114234	0.0387363	-0.00312285	0.00373559	119.621	0.000954788	0.0593652	-0.0570936	0.364788	0.180728
cg11207893	1	44494733	SLC6A9	2431	0.140441	0.00466229	-0.0906488	0.0354583	0.00223431	-0.00216306	96.8109	-0.000422394	0.263533	-0.0113036	0.804399	0.047059
cg03726147	1	44686022	DMAP1	6896	0.146326	0.0319485	-0.131481	0.0280545	0.0065441	-0.00612028	93.5235	-0.000161938	0.809319	-0.15984	0.0230153	0.0027035
cg17348460	1	45079807	RNF220	190310	0.0842645	0.048425	-0.0786771	0.0363581	0.00689948	-0.00804251	116.567	-0.000526617	0.0865261	0.0360218	0.381336	0.0107066
cg16613388	1	45118331	RNF220	20626	0.264684	2.92272e-05	-0.211922	0.000126222	0.00958245	-0.00750725	78.3438	-0.000285002	0.648462	0.0718725	0.361974	0.218036
cg19204021	1	45473119	HECTD3	3908	0.14318	0.00342595	-0.0867095	0.0413243	0.00557459	-0.00377188	67.662	-7.34882e-05	0.842889	0.0285137	0.490434	0.0108852
cg10089626	1	45969600	MMACHC	3743	0.118557	0.0187384	-0.0907933	0.0392443	0.00593626	-0.00505312	85.1229	-0.000530919	0.185955	0.0189847	0.73303	0.107414
cg09598085	1	46049478	SP	182	0.155537	0.0298204	-0.124001	0.0478464	0.00391189	-0.00301708	77.1259	-0.000225261	0.699983	-0.0502575	0.467511	0.0617645
cg10685628	1	46251517	MAST2	17768	-0.210826	0.0326579	0.239834	0.00607169	-0.0367399	0.0336382	91.5578	0.00077332	0.275586	-0.122815	0.15826	0.0866052
cg13004535	1	46320648	MAST2	51362	0.178393	0.000679443	-0.143547	0.00185559	0.00686415	-0.00613261	89.3427	-1.45771e-05	0.968462	-0.00875665	0.864243	0.0111692
cg15837086	1	46506065	PIK3R3	136095	-0.0912986	0.0197097	0.0813363	0.0185311	-0.00368427	0.00292336	79.3471	0.000146603	0.672673	-0.0331092	0.434132	0.00647117
cg22112435	1	46664449	POMGNT1	21528	-0.413829	0.019635	0.363935	0.0195188	-0.0315484	0.0291111	92.2744	0.000150452	0.920215	0.111492	0.535835	2.31e-05
cg18280859	1	46702567	RAD54L	10800	-0.256958	0.00125589	0.180975	0.00871024	-0.0255247	0.0146945	57.5696	0.000880656	0.131126	0.0218493	0.797277	0.432464
cg05893300	1	46767565	LRRC41	1473	0.108408	0.0136387	-0.0796492	0.0383245	0.00205429	-0.000607973	29.5952	-0.000469253	0.210979	-0.0895862	0.0714084	0.120698
cg12858469	1	46910885	FAAHP1	11385	-0.277251	0.00202478	0.164128	0.0355111	-0.0356234	0.0216018	60.6394	0.00191838	0.000792909	-0.0674145	0.300823	0.0683586
cg21622990	1	46915541	FAAHP1	16041	-0.168532	0.0422222	0.15558	0.0332862	-0.0279601	0.0246678	88.2251	0.00101269	0.0557977	-0.0266792	0.682428	0.00118097
cg01358522	1	46921287	FAAHP1	21787	-0.203569	0.00351031	0.122312	0.0436996	-0.0217998	0.00948733	43.5203	0.000693533	0.163247	-0.0870754	0.0956166	0.00877559
cg14053460	1	46921397	FAAHP1	21897	-0.166574	0.00558346	0.117865	0.0243345	-0.0331204	0.0184812	55.8	0.00112246	0.00690127	0.00999729	0.852326	0.0306965
cg13893756	1	46950189	DMBX1	22479	-0.210165	0.00738884	0.177314	0.0102046	-0.0151997	0.0118796	78.1566	0.000641978	0.273279	-0.0711311	0.265206	0.0137382
cg19899395	1	46959349	DMBX1	13319	-0.228174	0.0134498	0.209715	0.00980173	-0.0286453	0.0299216	104.455	0.00101102	0.118775	-0.177528	0.0314027	0.00421074
cg02958895	1	46999348	MKNK1-AS1	5020	-0.160575	0.0132893	0.11566	0.0405179	-0.0172388	0.0177238	102.813	0.000472489	0.371694	-0.0983967	0.0884773	0.075792
cg15922085	1	47080815	MKNK1	1748	0.0705031	0.0358715	-0.060827	0.0396805	0.004939	-0.00403285	81.6532	0.000150898	0.567828	-0.0258852	0.400308	0.0470158
cg13781819	1	47469065	CYP4X1	42028	-0.220148	0.0294219	0.191778	0.0305737	-0.0227666	0.0150179	65.9644	0.00159511	0.0365523	-0.201577	0.0146939	0.0838987
cg03977478	1	47570645	CYP4Z1	37484	-0.192737	0.0129947	0.163523	0.0168086	-0.0247124	0.0178749	72.3318	0.00132438	0.0156997	-0.124107	0.0233055	2.58e-05
cg26501689	1	47603069	CYP4A22	38	-0.299242	0.0361944	0.262493	0.0361407	-0.0505582	0.0347033	68.6403	0.0024042	0.0412894	-0.292392	0.040214	0.0099123
cg22894910	1	47691331	TAL1	6561	-0.114626	0.0309349	0.102505	0.028417	-0.000721204	0.00416935	578.11	0.000246099	0.5417	-0.0559153	0.187663	7.15e-05
cg13867283	1	47967986	FOXD2	66296	-0.415139	0.0130779	0.357573	0.0150722	-0.0531853	0.0447428	84.1263	0.00282007	0.0168516	0.000259154	0.998749	0.358913
cg00094006	1	47976007	FOXD2	74317	-0.216583	0.0263989	0.17495	0.0404482	-0.0376609	0.0238319	63.2802	0.00093314	0.129389	0.068322	0.429196	0.485929
cg02486904	1	47999051	FOXD2	97361	-0.180283	0.00964847	0.177936	0.0037335	-0.00445168	0.00395017	88.7345	0.000871148	0.117023	-0.0558289	0.393059	0.377227
cg17739555	1	48059354	FOXD2	157664	-0.323821	0.00728807	0.206554	0.0489567	-0.028496	0.0183027	64.2292	0.00155672	0.136218	-0.129176	0.236586	0.143891
cg26469059	1	48518403	SKINT1L	129697	-0.203369	0.0281147	0.293235	0.000415046	-0.0344645	0.0409291	118.757	0.00151935	0.0192428	-0.0730347	0.410783	#N/A
cg07781931	1	48519827	SKINT1L	128273	-0.229875	0.0232223	0.231044	0.00990768	-0.0469266	0.0250356	53.3507	0.00141836	0.0694811	-0.0355057	0.706989	#N/A
cg24493004	1	48555355	SKINT1L	92745	-0.161982	0.0265639	0.143713	0.025181	-0.021863	0.019737	90.2756	0.000148611	0.780979	0.0291062	0.732115	#N/A
cg01201024	1	49120388	AGBL4	391084	-0.191734	0.00669016	0.140791	0.0234564	-0.0307025	0.0158698	51.6889	0.000518202	0.426098	0.0257359	0.734408	0.0648408
cg05812697	1	49365372	AGBL4	146100	-0.410649	0.0283399	0.339784	0.0386901	-0.0424298	0.0321808	75.8449	0.00107903	0.53333	-0.0376315	0.852413	0.0260072
cg06023141	1	49938019	AGBL4	551607	-0.538853	0.00239251	0.453861	0.00365725	-0.0753893	0.0565409	74.9986	0.00121026	0.459036	0.0280892	0.906706	#N/A
cg04732872	1	50575261	ELAVL4	666	-0.614675	0.000228821	0.359864	0.012256	-0.0740762	0.0414962	56.0182	0.00239236	0.0441912	-0.0250026	0.869266	#N/A
cg10790411	1	50815328	DMRTA2	73791	-0.169199	0.0343485	0.149617	0.0333329	-0.0148995	0.00879751	59.0458	0.000339934	0.594155	-0.0537336	0.488551	#N/A
cg10630240	1	50834230	DMRTA2	54889	-0.115476	0.0251373	0.105305	0.0199326	-0.00133345	0.000986095	73.9508	0.000204061	0.567744	-0.0630266	0.13293	#N/A
cg14617905	1	51073449	FAF1	352487	-0.15414	0.0137305	0.135311	0.0138206	-0.00823274	0.00729434	88.6017	0.000559486	0.283888	-0.0208119	0.727848	#N/A
cg23544957	1	51074028	FAF1	351908	0.0905467	0.0160129	-0.0857491	0.00965998	0.00340148	-0.00280388	82.4311	-0.000499949	0.115947	-0.0300325	0.458075	#N/A
cg19104318	1	51782690	TTC39A	13927	-0.124246	0.029386	0.105843	0.0340867	-0.00423259	0.0031295	73.9381	0.000137519	0.767725	0.00559138	0.919323	0.0258249
cg02932904	1	51988694	EPS15	3698	-0.0935033	0.028906	0.0770316	0.0391983	-0.00419916	0.00260611	62.0628	0.000337451	0.223757	-0.0424778	0.257071	0.403588
cg06826908	1	52155720	OSBPL9	73173	0.0773366	0.0336651	-0.0941289	0.00358535	0.00404528	-0.00556515	137.571	-0.000345009	0.262412	-0.00593939	0.853125	0.140819
cg06348851	1	52344465	NRDC	144	0.141553	0.0220983	-0.149617	0.00632936	0.00413183	-0.00364379	88.1884	-0.000684343	0.0617077	-0.00230948	0.968115	0.0800549
cg24711620	1	52458792	RAB3B	2355	-0.0931301	0.00729131	0.0875303	0.00409715	-0.00770277	0.00692947	89.9607	0.000447891	0.11315	-0.0875081	0.014509	0.0249877
cg19751897	1	52520827	TXNDC12	1016	-0.0812715	0.0361196	0.0860681	0.0125927	-0.00113415	0.00117041	103.197	-4.36135e-05	0.904824	-0.11095	0.000182641	0.522075
cg14715667	1	52997796	TUT4	20966	0.118226	0.00532989	-0.0979875	0.0084675	0.00528342	-0.00330505	62.5552	0.000506917	0.191712	-0.00356669	0.937394	0.13755
cg06110730	1	53684872	CZIB	1417	0.110292	0.0260616	-0.105218	0.0157287	0.00440905	-0.00425605	96.5298	-0.00095429	0.00795061	-0.034339	0.488932	0.299871
cg23205521	1	53742818	LRP8	51003	-0.180544	0.0291275	0.164175	0.0245522	-0.0149309	0.0233272	156.235	0.000117555	0.850469	0.0398706	0.589542	0.144363
cg14843868	1	53791688	LRP8	2133	-0.148045	0.0239993	0.114024	0.0474626	-0.00391876	0.00252049	64.3185	-0.000563651	0.25483	-0.0557514	0.315159	0.0646108
cg16522953	1	53967067	GLIS1	232810	-0.200827	0.0104469	0.158634	0.0208936	-0.0376776	0.0229355	60.8731	0.00149654	0.00549904	-0.0866685	0.126228	0.392407
cg26875524	1	54201098	GLIS1	1220	-0.259093	0.0164966	0.195067	0.0391137	-0.0249621	0.0123904	49.6369	0.00110252	0.183504	0.00532388	0.957757	0.0491624
cg17786642	1	54203678	GLIS1	3800	0.234877	0.0456697	-0.234854	0.0232495	0.0217882	-0.0192244	88.2331	0.000300706	0.674519	0.21621	0.0246996	0.00435515
cg00374252	1	54427182	LRRC42	15182	0.164205	0.0113631	-0.137956	0.0153186	0.00885342	-0.00794487	89.7378	0.000177169	0.673755	0.0352115	0.454117	0.144812
cg10062150	1	54513670	TMEM59	5441	-0.135611	0.00546044	0.118068	0.00573991	-0.0181298	0.0145768	80.4026	0.000977034	0.0195461	0.04907	0.346858	0.00311408
cg17444595	1	54665462	CYB5RL	284	-0.195497	0.00573174	0.162386	0.00901893	-0.00300204	0.00230916	76.9197	0.000169762	0.723706	0.0447942	0.420438	0.199375
cg08573199	1	54739682	SSBP3	132386	0.124045	0.0437479	-0.116823	0.0312688	0.0129894	-0.0103633	79.7828	-0.000378005	0.439288	-0.0578728	0.314886	0.000247125
cg22027837	1	55320014	DHCR24	32907	0.190188	0.00143119	-0.134937	0.00917134	0.0115404	-0.00849764	73.6341	-0.000783349	0.107615	-0.00649718	0.894371	0.286736
cg17403586	1	55456122	TMEM61	9656	-0.126006	0.0238149	0.159536	0.00133248	-0.0150576	0.0161375	107.172	0.000408726	0.452343	0.00596103	0.926576	0.00834545
cg01444643	1	55504848	PCSK9	301	-0.213432	0.0433043	0.187219	0.0442898	-0.0361429	0.0275024	76.0935	0.000865306	0.321403	0.112005	0.222735	0.200221
cg26047355	1	55504858	PCSK9	291	-0.221989	0.0266335	0.191372	0.0301276	-0.0202528	0.0183618	90.6633	0.00148321	0.0458506	-0.0361203	0.696625	0.0070952
cg26031234	1	56288356	MIR4422	597041	0.101758	0.0356235	-0.106564	0.0126214	0.00317119	-0.00386384	121.842	-0.000389219	0.374087	0.0586803	0.277932	#N/A
cg12973303	1	57698361	DAB1	190511	-0.253273	0.0019321	0.180987	0.0106266	-0.0428867	0.0179421	41.8359	0.00118061	0.0575464	-0.0150042	0.844602	#N/A
cg02339002	1	58479117	DAB1	533329	-0.25326	0.0369632	0.313244	0.00372875	-0.0169984	0.0190091	111.829	0.000577727	0.531874	-0.0300863	0.812393	#N/A
cg23307527	1	58996322	DAB1	16124	-0.123346	0.029258	0.102362	0.0389239	-0.00908119	0.00602479	66.3437	0.0011516	0.0022153	0.00247471	0.964228	0.107771
cg10543380	1	59354515	LINC01135	103691	-0.220583	0.000311257	0.131642	0.0125209	-0.0271828	0.0176219	64.8275	0.000836219	0.058054	0.00655948	0.922792	0.242018
cg02309613	1	59484600	HSD52	127879	-0.212459	0.000200258	0.09675	0.0473396	-0.00942193	0.00316228	33.563	7.84504e-05	0.819291	0.0328598	0.47863	0.527652
cg00581017	1	59762044	FGGY	581	-0.127541	0.0143469	0.131207	0.00453851	-0.00211524	0.00199075	94.1146	0.000217659	0.553749	-0.0692996	0.20651	#N/A
cg18157248	1	60256251	HOOK1	24212	-0.151385	0.00631971	0.10794	0.0257259	-0.0288546	0.01314	45.5385	0.000673716	0.0951697	-0.0171498	0.731197	0.390353
cg01778151	1	60622824	C1orf87	83381	-0.198569	0.032907	0.165279	0.0431919	-0.00782327	0.00681224	87.0767	0.00042469	0.572037	-0.00859203	0.921929	#N/A
cg04706404	1	61547859	NFIA	324	-0.107829	0.0136416	0.117571	0.00233008	-0.00121805	0.00168205	138.094	-0.000294124	0.443617	-0.0302258	0.499755	#N/A
cg25960334	1	61869210	NFIA	321229	0.150439	0.000846394	-0.125405	0.00157144	0.00770204	-0.0072583	94.2387	4.86764e-05	0.883012	0.0012645	0.97453	#N/A
cg04914562	1	62207459	PATJ	690	-0.209606	0.00353077	0.139965	0.0251549	-0.0254989	0.0134845	52.8827	2.44559e-05	0.965908	0.0679736	0.360362	0.971617
cg03536320	1	62211713	PATJ	3563	-0.278522	0.00193111	0.267499	0.000708895	-0.0140258	0.0128532	91.6401	0.000666441	0.34121	0.168033	0.0453147	0.906321
cg17260184	1	62901821	USP1	154	-0.214571	0.0179908	0.22407	0.00512195	-0.00488629	0.00523403	107.116	0.00215859	0.000336269	-0.0710036	0.390373	0.410469
cg13154514	1	62901867	USP1	108	-0.15328	0.0103892	0.127033	0.0152325	-0.00375256	0.00373318	99.4836	0.000468977	0.322905	-0.0261437	0.645291	0.233762
cg23641677	1	63989251	EFCAB7	237	-0.0902333	0.00605702	0.0685835	0.0167087	-0.00073019	0.000516614	70.7507	0.0002857	0.252845	-0.0397989	0.183286	0.178742
cg00270148	1	64064597	PGM1	5116	-0.165725	0.0040817	0.131093	0.00939076	-0.00547875	0.00479841	87.5821	0.000335679	0.45285	-0.0229494	0.690329	0.228201
cg14997626	1	66030957	LEPR	39584	0.141261	0.020358	-0.133636	0.012771	0.0105071	-0.00925887	88.1206	-0.000722232	0.177781	0.0414623	0.489281	0.238325
cg24250949	1	66903055	PDE4B	82984	-0.165199	0.0318613	0.172758	0.0108435	-0.0307067	0.0227975	74.2428	0.000289514	0.548835	-0.00790218	0.902416	#N/A
cg16686255	1	67160132	SGIP1	23453	-0.245298	0.0303074	0.225884	0.0231873	-0.0305087	0.0287201	94.1373	0.000257383	0.732174	0.0584005	0.50938	0.00262303
cg10802509	1	67178638	SGIP1	18260	-0.224477	0.0486244	0.222592	0.0272137	-0.0352777	0.0286163	81.1173	0.000699379	0.502126	0.137316	0.30065	0.477874
cg19159365	1	67218505	TCTEX1D1	364	-0.260572	0.0304436	0.212809	0.044856	-0.0333225	0.0276074	82.849	0.000279788	0.753267	-0.121273	0.25511	0.0401338
cg09672765	1	67266843	INSL5	99	-0.111327	0.0497633	0.154313	0.00217233	-0.00682366	0.00651159	95.4267	0.000515156	0.282515	-0.0447865	0.409602	0.136164
cg14360023	1	67631857	IL23R	27266	-0.100882	0.031158	0.124676	0.00274898	-0.0136594	0.0164792	120.643	0.000396097	0.238923	0.00255374	0.953269	0.418682
cg17829323	1	67733933	IL23R	60633	-0.180038	0.038891	0.157586	0.0394355	-0.0325491	0.0282413	86.7653	0.00114918	0.0997993	0.0218413	0.757778	0.0224418
cg09118625	1	68512971	DIRAS3	3510	0.0687448	0.0212602	-0.0573246	0.0284485	0.00865813	-0.00597092	68.9631	-0.000216006	0.32438	0.0213271	0.454354	0.0224481
cg13186599	1	68643188	WLS	16716	-0.130531	0.0116706	0.0925516	0.0402548	-0.0121862	0.00797965	65.4811	0.000713735	0.102781	0.0089597	0.87504	0.444918	Yes
cg00338801	1	70035208	LRRC7	2339	-0.309097	0.0371545	0.385169	0.00355598	-0.00976009	0.0165764	169.839	0.00127453	0.180165	-0.201402	0.191889	#N/A
cg22812684	1	70035392	LRRC7	2523	-0.496785	0.0185936	0.528679	0.00455084	-0.0333158	0.0419216	125.831	0.00181469	0.262594	-0.291785	0.135217	#N/A
cg10163157	1	70497805	LRRC7	271930	-0.173345	0.0286519	0.168732	0.0152998	-0.0113033	0.0111566	98.7018	9.17328e-05	0.87285	-0.112557	0.0968092	0.481993
cg06204629	1	72753076	NEGR1	4670	0.64687	0.000614288	-0.770937	6.03088e-06	0.0707074	-0.0926439	131.024	-0.00104929	0.565576	0.303893	0.182799	0.854115
cg22810795	1	73772409	LRRIQ3	891462	-0.202019	0.00265338	0.134278	0.0220795	-0.00971928	0.00611706	62.9374	0.000363844	0.443777	-0.0234221	0.682879	#N/A
cg00145915	1	74059019	LRRIQ3	604852	-0.386753	0.00411045	0.353147	0.00289975	-0.0623511	0.0587909	94.2902	0.00238411	0.0460293	0.201141	0.10811	#N/A
cg23752735	1	74663831	LRRIQ3	40	-0.154174	0.049592	0.182509	0.00887318	-0.00343529	0.00175642	51.1287	0.000906455	0.0456513	-0.085638	0.21921	0.00880922
cg15985533	1	75231817	TYW3	32954	-0.159731	0.00410063	0.0978182	0.0423831	-0.0309181	0.015614	50.5012	0.000580013	0.122026	-0.0172906	0.726705	0.123221
cg24832590	1	75241552	TYW3	42689	-0.247475	0.0245026	0.286503	0.00321098	-0.0311493	0.0351921	112.979	0.000775375	0.397998	0.123303	0.274986	0.270686
cg09117417	1	75428569	LHX8	165550	-0.312554	0.0159496	0.273558	0.0161596	-0.0495711	0.0356028	71.8217	0.00152913	0.0969476	-0.101002	0.428478	0.459912
cg05212974	1	76476871	ST6GALC3	63518	-0.146505	0.0171394	0.162195	0.00288346	-0.00749508	0.0103863	138.575	0.000788212	0.0841211	-0.0629413	0.267874	0.407716
cg14828370	1	77322109	ST6GALC5	11077	-0.246172	0.0178263	0.212611	0.0196673	-0.0453205	0.0335328	73.9903	0.00178309	0.0482416	-0.0856917	0.496808	0.12834
cg22840802	1	77748131	AK5	468	-0.164963	0.0020325	0.0905425	0.0483339	-0.0117621	0.00179252	15.2398	0.000391177	0.37634	0.0617411	0.156828	0.0763134
cg12327939	1	78236473	MIGA1	8836	0.0909273	0.00127698	-0.104348	3.5225e-05	0.00287137	-0.00363929	126.744	-0.000201754	0.366787	-0.00366271	0.895526	0.0200618
cg15015070	1	78567723	GIPC2	56133	0.134839	0.00357547	-0.0879912	0.0287297	0.0187711	-0.00693532	36.9468	-0.000544394	0.115239	0.0201305	0.671882	0.25536
cg00955128	1	78768402	MGC27382	73118	-0.249915	0.0199083	0.250976	0.008023	-0.0114837	0.0132492	115.374	0.000557515	0.530678	-0.306164	0.0029786	0.00219507
cg08450478	1	78955823	PTGFR	905	-0.376702	0.015814	0.303904	0.026958	-0.0454723	0.0391362	86.066	0.00154041	0.146206	-0.141778	0.251282	0.332155
cg13250668	1	82023679	ADGRL2	251833	-0.196415	0.0224395	0.175519	0.0200748	-0.0196352	0.0172472	87.8386	-0.000374379	0.597498	0.0536971	0.532425	#N/A
cg15704369	1	84543558	PRKACB	187	0.141001	0.0376754	-0.1214	0.041973	0.00254145	-0.00171892	67.6354	-0.000655019	0.17006	0.0465179	0.429451	0.632049
cg05740473	1	84988095	GNG5	15832	0.167546	0.0422442	-0.145904	0.0453338	0.0133634	-0.0150866	112.894	-0.000194933	0.69215	0.0598001	0.385722	0.0323857
cg13784611	1	87380955	HS2ST1	619	-0.0981321	0.0340174	0.103523	0.0116445	-0.00117743	0.00129579	110.052	0.000845834	0.0017949	-0.0066949	0.873267	0.185138
cg02529096	1	87496725	HS2ST1	116389	0.0927595	0.0128556	-0.0909638	0.00561317	0.00516591	-0.0050338	97.4426	-0.000382135	0.201849	0.0598511	0.0943709	0.327746
cg03612765	1	89552576	GBP2	63682	0.0948108	0.0418494	-0.112053	0.0068663	0.00435395	-0.00455799	104.686	-0.000172028	0.605203	0.0430217	0.282993	0.0560773
cg11068071	1	89592433	GBP2	23825	0.206171	0.000731006	-0.106586	0.0425118	0.01526	-0.00919645	60.2649	-0.000114202	0.777735	0.00371058	0.942187	0.0440357
cg07184887	1	89615433	GBP7	26290	-0.178301	0.0425125	0.1559	0.0432429	-0.0114533	0.00884233	77.2036	0.000722986	0.239943	-0.0603212	0.457579	0.00721393
cg12711743	1	90098350	LRRC8C-DT	103	-0.107929	0.016064	0.0839373	0.0321935	-0.00143224	0.0011026	76.9842	0.000300817	0.491047	-0.022349	0.658014	0.332273
cg24926396	1	90234196	LRRC8C	135551	-0.122298	0.0415378	0.120396	0.0225225	-0.0233556	0.0220385	94.3608	0.000525877	0.141281	-0.0336024	0.508589	0.0846743
cg05722456	1	90364728	LRRC8D	77247	-0.197193	0.00528163	0.132785	0.0323675	-0.0226426	0.0143652	63.4432	0.000346706	0.525785	0.0577336	0.462903	0.269146
cg00389081	1	90398904	LRRC8D	111423	0.0823774	0.0479208	-0.127565	0.000672587	0.00173348	-0.00506926	292.433	0.000185498	0.604399	-0.0418159	0.343678	0.327914
cg00999095	1	90598669	ZNF326	137990	-0.24366	0.000840351	0.126541	0.043662	-0.0275176	0.0142357	51.733	0.00102498	0.0492497	-0.00164131	0.981532	0.399232
cg20221345	1	91080614	BARHL2	102180	-0.224631	0.0396346	0.2018	0.0358402	-0.0304149	0.027029	88.8678	0.000545735	0.483552	-0.015875	0.874326	0.249384
cg26245142	1	92067575	CDC7	87198	0.0867579	0.0381842	-0.0922885	0.0125496	0.00285039	-0.00369505	129.633	-0.000491967	0.177802	0.0830437	0.0296721	0.417631
cg01700220	1	92393035	TGFBR3	21475	-0.122233	0.0429018	0.128879	0.0155567	-0.00183678	0.00239987	130.657	0.0004707	0.273912	0.00815691	0.895708	0.218373
cg11585358	1	92494898	EPHX4	635	-0.190584	9.37216e-07	0.0640347	0.0496494	-0.0207596	0.00444163	21.3955	0.000376589	0.207551	-0.0538938	0.151094	0.0492758
cg05489915	1	92497443	EPHX4	1909	-0.203886	0.00943708	0.164903	0.0167511	-0.0121856	0.00981524	80.5476	0.000213346	0.713931	0.0320013	0.674011	0.0155369
cg11558507	1	93487405	MTF2	57387	-0.117561	0.0433001	0.107475	0.0362203	-0.00275901	0.00178789	64.8018	-0.000264048	0.587772	-0.109147	0.0393362	0.541493
cg10813147	1	93812119	DR1	640	-0.153384	0.00416477	0.134869	0.00415465	-0.0020664	0.00180761	87.4761	-0.000320893	0.485716	-0.0546772	0.299951	0.0475778
cg20024250	1	93984783	FNBP1L	71094	0.140746	0.000403714	-0.0724203	0.0344444	0.00568527	-0.00314965	55.4002	2.68337e-05	0.919947	-0.0124754	0.721136	0.0650386
cg06099303	1	96672496	PTBP2	514679	-0.144941	0.0331324	0.132655	0.026494	-0.0222959	0.0190015	85.2241	0.000408388	0.421952	-0.0100719	0.87781	0.286203
cg08730623	1	98515041	MIR137HG	208	-0.525853	0.0188105	0.646612	0.00121236	-0.0280352	0.0387186	138.107	0.00245235	0.166769	-0.178206	0.402929	0.228206
cg00443467	1	99726533	PLPPR4	3315	-0.250006	0.0493164	0.239389	0.0319849	-0.0406392	0.0273423	67.2805	0.00111446	0.316976	0.0839811	0.510145	0.143097
cg23336678	1	100495946	SLC35A3	36787	0.14631	0.00165239	-0.112257	0.00589904	0.00956273	-0.0100097	104.674	-0.00028585	0.442782	0.00520884	0.911547	0.114447
cg20254120	1	101788393	RNU6-31P	18058	-0.231836	0.0295031	0.220461	0.0197961	-0.0234091	0.00663961	28.3634	0.000990825	0.283953	-0.0138313	0.904691	0.192453
cg27344338	1	101920746	RNU6-31P	114294	-0.231622	0.00532002	0.145857	0.0436555	-0.0343958	0.0144167	41.9142	0.000522154	0.422517	0.020215	0.806094	0.174986
cg10123224	1	104068567	RNPC3	11	-0.100666	0.0126958	0.0795252	0.0244076	-0.000844806	0.000771276	91.2962	0.00014714	0.56605	-0.0185968	0.593608	0.0610544
cg21392202	1	104614836	LOC100129138	809	-0.194475	0.0449188	0.195655	0.0224413	-0.0210236	0.0212136	100.904	0.00111945	0.0932517	0.0709019	0.417514	0.754329
cg03009158	1	106623546	PRMT6	975721	-0.636637	0.00141435	0.444756	0.0105874	-0.0195786	0.0138838	70.9131	0.00077206	0.630171	0.0745905	0.721459	0.636905
cg09344439	1	107097989	PRMT6	501278	-0.227853	0.0209954	0.177985	0.0400001	-0.0338122	0.0237429	70.2199	0.00226879	0.0177091	-0.00940426	0.929831	#N/A
cg14671364	1	107599128	PRMT6	139	-0.209018	0.00539373	0.147836	0.0250547	-0.0063256	0.00672172	106.262	-0.000507857	0.436955	0.0836599	0.297227	0.836371
cg02885516	1	107802308	NTNG1	118758	-0.262268	0.0310046	0.281605	0.00873773	-0.0383502	0.033656	87.7598	0.00122095	0.150512	-0.164057	0.160818	0.209263
cg02833931	1	107803160	NTNG1	119610	-0.250924	0.0434781	0.241104	0.0273883	-0.0421259	0.0289671	68.7631	-0.000557995	0.438488	-0.157904	0.169614	0.0521161
cg23962285	1	108743536	SLC25A24	555	-0.265872	0.0180846	0.198965	0.0441281	-0.0195146	0.0149966	76.8484	0.000209614	0.785811	-0.0612155	0.509034	0.762848
cg19450275	1	108743580	SLC25A24	599	-0.182643	0.0242517	0.170463	0.0172631	-0.0197619	0.0194323	98.3322	0.00034415	0.507871	-0.0710478	0.294982	0.455772
cg26357241	1	109289876	STXBP3	590	-0.137815	0.0303542	0.115753	0.0376095	-0.00162268	0.00294473	181.473	0.000862716	0.0420177	0.152886	0.0111461	0.00528545
cg00102183	1	109772439	SARS	15923	0.0890633	0.0302371	-0.0709935	0.0487275	0.00213169	-0.00183943	86.2897	-0.000501773	0.112388	-0.0252177	0.501292	0.100336
cg15625104	1	109793466	CELSR2	824	-0.1857	0.0404848	0.158547	0.046731	-0.0251171	0.0146982	58.5187	0.000510251	0.468768	0.153279	0.0650988	0.00655562	Yes
cg17031656	1	109801247	CELSR2	8605	-0.261851	0.00278643	0.155526	0.0411806	-0.00851654	0.00244399	28.697	-0.000169767	0.81129	0.0746736	0.39941	0.0509413	Yes
cg17212902	1	109972460	PSMA5	3351	0.0979505	0.00840401	-0.103588	0.00168078	0.00491161	-0.00507147	103.255	-0.000485234	0.172258	0.00410792	0.921627	0.0322744
cg02963692	1	110038195	CYB561D1	1493	0.234611	0.000241162	-0.197652	0.000416534	0.0106772	-0.00764813	71.6304	-0.000803623	0.0578994	0.0973322	0.0789817	0.0578581
cg18220030	1	110090737	GI3	449	-0.156772	0.000544337	0.0962786	0.0143289	-0.0017006	0.0018019	105.957	-5.68268e-05	0.85541	0.0140216	0.752641	0.035768
cg18933331	1	110186418	AMPD2	14468	-0.131262	1.01478e-05	0.0581971	0.0210992	-0.017365	0.00652073	37.551	9.94462e-05	0.752997	0.0450194	0.143528	0.0268029
cg03962463	1	110906299	SLC16A4	27405	-0.17899	0.00191637	0.106096	0.0337815	-0.0139168	0.00671406	48.2444	-0.000498309	0.378742	0.0963422	0.102864	0.0113942
cg11456828	1	111159200	KC2	14896	-0.209429	0.00831052	0.207427	0.00312699	-0.0294002	0.0248606	84.5593	0.000275303	0.664257	0.00861682	0.903951	0.280701
cg08218495	1	111174059	KC2	37	-0.161603	0.00829716	0.119173	0.0263745	-0.021445	0.0134739	62.83	0.000767998	0.0925111	-0.0370472	0.532994	0.0385548
cg23677363	1	111682944	CEPT1	110	-0.326131	0.000166562	0.174488	0.0190986	-0.00944653	0.00512324	54.2341	0.000291806	0.614947	0.0793597	0.295628	0.318791
cg02989555	1	111780940	CHI3L2	8606	-0.404231	0.00396504	0.320236	0.00907732	-0.0650392	0.0461712	70.9897	0.00252898	0.0335023	-0.289108	0.0472902	0.0159727
cg11993619	1	112286575	INKA2	11844	-0.122533	0.0332405	0.114507	0.0241364	-0.0206244	0.0168762	81.8264	0.000460124	0.349506	-0.0676753	0.174966	0.15799
cg04213973	1	112347561	KCND3	184216	-0.190475	0.0393691	0.193773	0.0177118	-0.0311143	0.0188934	60.7227	0.000956239	0.209176	-0.199047	0.0181177	0.0660601
cg17744836	1	112536231	LINC01750	3040	-0.201062	0.0285242	0.201995	0.0123965	-0.0440797	0.032371	73.4374	0.00182211	0.0301117	0.111214	0.18439	0.443158
cg11987959	1	112775497	CTTNBP2NL	163303	-0.314011	0.00349221	0.192975	0.0391141	-0.0456144	0.0267762	58.7012	0.00133387	0.116558	-0.164439	0.0726302	0.406083
cg16716189	1	113261711	TAFA3	1478	-0.231507	0.00243665	0.156922	0.0185805	-0.0389347	0.0270107	69.3743	0.000315288	0.466209	-0.0308428	0.581276	0.000295956
cg26190476	1	113261723	TAFA3	1466	-0.193489	0.00933709	0.196459	0.00291651	-0.0319039	0.0293	91.8382	0.000239501	0.690278	0.0281703	0.743351	0.000591186
cg07423363	1	113497999	SLC16A1	686	0.128288	0.0260803	-0.124639	0.013712	0.00257461	-0.00232788	90.4171	-0.000434683	0.298028	0.0140227	0.794639	0.117001
cg04939069	1	114255968	PHTF1	92	-0.230316	0.000145769	0.136139	0.00865703	-0.0343914	0.019882	57.8111	0.000563971	0.218979	0.115335	0.0758104	0.0258619
cg03441227	1	114301296	PHTF1	802	-0.193771	0.0301712	0.159835	0.0413678	-0.0105341	0.0102832	97.618	0.000936907	0.135582	-0.0181311	0.800335	0.557547
cg08266106	1	114430903	AP4B1-AS1	31645	0.105814	0.00738797	-0.102498	0.00349225	0.00319093	-0.00370439	116.091	0.000153829	0.60745	0.0215634	0.532096	0.279015
cg10641246	1	114442957	AP4B1	4568	0.128685	0.00424617	-0.0958686	0.0147604	0.00435363	-0.00336459	77.2825	-9.00549e-05	0.801043	0.0373362	0.383981	0.108957
cg18283844	1	114495894	HIPK1	2126	0.115413	0.0158418	-0.0881878	0.0351166	0.00446468	-0.00359846	80.5983	-0.000632254	0.0350997	-0.0122631	0.770664	0.00430394
cg01101364	1	114544915	OLFML3	22884	-0.313527	0.000265616	0.146066	0.0469348	-0.0430179	0.0201538	46.8499	0.000662323	0.204626	-0.0367007	0.615179	0.0547977
cg22079827	1	114656043	SYT6	40429	0.6254	0.00764153	-0.471481	0.0221298	0.0856467	-0.0648522	75.7207	-0.00138762	0.366795	0.37698	0.0832442	0.0529951
cg10595388	1	114696664	SYT6	191	-0.356279	0.0474733	0.500518	0.00182158	-0.050843	0.0882225	173.52	0.00228842	0.0982	-0.223354	0.243308	0.0186839
cg12728020	1	114698322	SYT6	1849	-0.250928	0.0254053	0.246274	0.0126386	-0.0052916	0.00531237	100.393	0.0015619	0.0337458	0.0795085	0.386153	0.000203883
cg17153776	1	115131191	DENND2C	81541	-0.132985	0.0421977	0.159596	0.00594737	-0.0195665	0.017427	89.0654	0.000772092	0.152349	-0.0653934	0.308066	0.0717611
cg07790079	1	116021925	NGF	141067	-0.329767	0.0133993	0.31186	0.0076691	-0.0281897	0.0259533	92.0667	0.000898032	0.476012	-0.174168	0.224065	0.129142
cg25522664	1	116384013	NHLH2	265	-0.309006	0.00493778	0.199956	0.0371753	-0.0464606	0.0246429	53.0405	0.000697508	0.357243	-0.0981492	0.253442	0.276612
cg19913496	1	116694158	MAB21L3	39781	-0.158467	0.0151454	0.12107	0.0344241	-0.0241881	0.0147602	61.0226	0.000493123	0.350491	0.0209055	0.679179	0.188836
cg14081755	1	116931275	ATP1A1	5282	0.0933968	0.0224728	-0.0741422	0.0389461	0.00659145	-0.00563732	85.5248	6.84064e-05	0.850352	-0.0324556	0.446244	0.111551
cg20706636	1	116948682	ATP1A1-AS1	12562	0.0992293	0.0320124	-0.0888549	0.028372	0.00290192	-0.00247732	85.3682	-2.2093e-05	0.94966	-0.00435368	0.914906	0.377744
cg17463957	1	117260034	CD2	37052	-0.259253	0.0142291	0.195806	0.0345553	-0.0308545	0.0176572	57.2273	0.00107978	0.121145	-0.0153243	0.867946	0.00917775
cg13112946	1	117284260	CD2	12826	-0.181978	0.0156146	0.146487	0.0261122	-0.0171011	0.00970115	56.7284	0.000145866	0.81191	-0.0716893	0.249735	0.00341711
cg08655952	1	118368951	GDAP2	103351	-0.414959	0.00155689	0.246343	0.0305416	-0.0650941	0.0406918	62.5123	0.000911743	0.368432	-0.083722	0.493438	0.391916
cg06613817	1	119910670	HAO2	732	-0.403415	0.00465305	0.294778	0.0178073	-0.0505965	0.0301722	59.633	0.0023272	0.0278728	0.23815	0.077201	0.0126913
cg22586479	1	119910690	HAO2	712	-0.513877	0.0148446	0.382488	0.0376278	-0.0447372	0.0272287	60.8636	0.00190997	0.189715	0.496385	0.00845579	0.0140941
cg11843645	1	119956771	HSD3B2	499	-0.226274	0.0416428	0.218078	0.0258558	-0.0266946	0.0157474	58.9911	0.00207386	0.0086307	-0.13753	0.234914	0.123925
cg07090813	1	120254330	PHGDH	89	-0.182299	0.0498303	0.160911	0.0492036	-0.0107863	0.00935724	86.751	0.00129009	0.0588073	-0.000283051	0.99728	0.0482743
cg20528917	1	120351447	REG4	2756	-0.28786	0.00256611	0.205137	0.0134405	-0.0245915	0.0150711	61.2858	0.00104452	0.158626	-0.0708776	0.417087	0.186573
cg02277646	1	145390315	NBPF20	1243503	0.088402	0.0139161	-0.0691073	0.0286923	0.00201952	-0.00152044	75.2875	0.000205926	0.410111	-0.0359361	0.28954	0.0855875
cg12420472	1	145395607	NBPF20	1248795	0.320081	0.00284995	-0.20061	0.0312923	0.00343938	-0.00185982	54.0743	0.000329413	0.706666	-0.021156	0.845005	0.00867145
cg07136254	1	145412774	NBPF20	1265962	-0.320108	0.000136842	0.212289	0.00361886	-0.0404461	0.0236875	58.5657	0.000983221	0.127083	-0.0578735	0.489988	0.0481051
cg21396211	1	145476965	NBPF20	1330153	0.162791	0.0126878	-0.157749	0.00602458	0.00539895	-0.00592663	109.774	-0.000282864	0.652727	-0.0247653	0.729745	0.156364
cg16959413	1	145591803	NBPF20	1444991	0.0955327	0.00360068	-0.0859451	0.00290836	0.00283475	-0.00272798	96.2335	-0.000328342	0.203721	0.013672	0.699903	0.0954646
cg11889045	1	146990119	LINC00624	419	-0.413061	0.000553388	0.274479	0.00800674	-0.0461301	0.03699	80.1864	0.00163184	0.0578773	-0.0504025	0.660451	0.291118
cg17200325	1	147373538	GJA8	1408	0.124978	0.00841118	-0.114067	0.00594529	0.00639774	-0.00529399	82.7478	0.000218501	0.558876	0.013856	0.728184	0.209629
cg16698116	1	149981734	OTUD7B	952	-0.129788	0.0485772	0.122606	0.0345614	-0.00196653	0.0024843	126.329	-0.000192118	0.672255	0.0418362	0.416206	0.0168213
cg06888415	1	150336129	RPRD2	861	-0.0952773	0.0220254	0.074664	0.0403284	-0.000721744	0.000775258	107.415	-0.000253997	0.372522	-0.0484372	0.16606	0.0400943
cg19120222	1	150337028	RPRD2	37	-0.152173	0.0194207	0.142088	0.0136693	-0.00297649	0.00197864	66.4755	0.000539172	0.294183	0.0134609	0.848599	0.00985365
cg11499262	1	150810220	ARNT	39024	-0.121065	0.00119001	0.0694513	0.0312241	-0.022233	0.0128998	58.021	0.000439751	0.193731	-0.0137117	0.733089	0.0191268	Yes
cg22021802	1	150942090	CERS2	5389	0.198147	2.23509e-05	-0.106973	0.00726943	0.00809952	-0.00412238	50.8966	0.000362238	0.273648	0.0285704	0.514615	0.0241365
cg14827807	1	150943828	CERS2	3651	0.106477	0.00664935	-0.097367	0.00466367	0.0172492	-0.0134624	78.0464	-0.000279636	0.368359	0.0354448	0.407118	0.00802966
cg04578193	1	150947589	CERS2	109	-0.0822034	0.0413728	0.0932774	0.00883188	-0.000591364	0.000740722	125.257	0.0006728	0.0120069	-0.0393129	0.323941	0.0432795
cg18061756	1	151011219	BNIPL	2189	-0.111498	0.00523446	0.105707	0.00284186	-0.00671315	0.00593509	88.4098	-0.000629421	0.0471542	-0.00032761	0.99246	0.00808259
cg11797228	1	151319782	RFX5	12	0.128123	0.0212754	-0.147689	0.00262084	0.00238154	-0.0025336	106.385	0.000505662	0.228019	0.00877307	0.852476	0.426845
cg10377191	1	151372581	PSMB4	539	-0.198151	0.00422217	0.149454	0.0139829	-0.00315615	0.00215184	68.1794	0.00149814	0.0177883	-0.00464617	0.946164	0.134332
cg23576325	1	151433369	POGZ	1427	-0.173443	0.041914	0.168391	0.0248801	-0.0288987	0.0313947	108.637	0.00155133	0.0651821	-0.0305116	0.739074	0.0502561
cg16267011	1	151491836	CGN	7973	0.173438	0.0208483	-0.138445	0.0360233	0.00512787	-0.0137546	268.232	-3.62478e-05	0.950811	-0.0806805	0.254223	0.0417411
cg05471587	1	151733551	MRPL9	2489	0.149557	0.0317523	-0.141714	0.0203577	0.00720901	-0.00753888	104.576	0.000193178	0.718578	-0.0693926	0.234011	0.00619449
cg05188549	1	151762605	TDRKH	405	-0.226409	0.00621139	0.179119	0.0132262	-0.00451358	0.00340362	75.4085	-0.000542472	0.29092	-0.0593174	0.389971	0.0858587
cg05368119	1	151958685	S100A10	8029	0.177577	0.000157536	-0.0890858	0.0264978	0.00893142	-0.00501464	56.1461	-0.000326563	0.414559	0.0183143	0.646805	0.14825
cg26714735	1	152062131	TCHHL1	590	-0.517444	0.000178838	0.342489	0.00409659	-0.0407555	0.0249565	61.2345	0.000254741	0.807351	0.253388	0.0991262	0.125033
cg05312377	1	152094931	TCHH	22775	-0.330066	0.0258084	0.304732	0.0196129	-0.0438565	0.030357	69.2191	0.00267288	0.00328766	0.0248696	0.844457	0.00333812
cg08912276	1	152371717	CRNN	15033	-0.244842	0.0139098	0.221983	0.0116901	-0.0137078	0.0125801	91.7736	0.000995504	0.302567	0.0395496	0.729617	0.46405
cg23726537	1	152488000	CRCT1	1021	0.535627	0.0359881	-0.686587	0.00248635	0.0711475	-0.0641634	90.1836	-0.00355807	0.056054	0.425246	0.0954638	0.0159989
cg01864564	1	152488269	CRCT1	1290	0.408964	0.0422932	-0.513038	0.00408247	0.0465918	-0.0411311	88.2798	0.000458566	0.743933	-0.156644	0.438081	0.0319692
cg22044308	1	152635226	LCE2D	661	-0.395319	0.0315959	0.460595	0.00484824	-0.0682767	0.0738168	108.114	0.00131168	0.439273	-0.144708	0.474791	0.312353
cg01975957	1	152798912	LCE1A	1037	-0.213785	0.0490063	0.245066	0.0113227	-0.0290628	0.0420922	144.832	0.000930301	0.188705	-0.13904	0.0965957	0.159841
cg19755241	1	152857173	SMCP	6374	-0.161042	0.0101404	0.146125	0.00801728	-0.0133752	0.0122107	91.2936	0.0003483	0.400833	0.0123576	0.814037	0.0119987
cg19526865	1	152945159	SPRR4	2030	-0.184731	0.026184	0.166618	0.0225415	-0.0307286	0.0199932	65.0637	0.00122177	0.0509155	-0.0679795	0.409781	0.000899696
cg16793318	1	152995366	SPRR1B	8313	-0.29791	0.00203867	0.169356	0.0424316	-0.0308538	0.0147867	47.9252	0.00128419	0.0454926	-0.0129078	0.889618	0.0161993
cg00891995	1	153113262	SPRR2C	707	-0.251296	0.0111005	0.172087	0.0461798	-0.0279426	0.0102855	36.8095	0.00150788	0.0207259	-0.0321847	0.701351	0.00550442
cg02303399	1	153175248	LELP1	658	-0.440917	0.000851411	0.254811	0.0254676	-0.0751862	0.0282559	37.5812	0.00120656	0.231504	-0.0488968	0.66907	0.387006
cg05668779	1	153190009	PRR9	51	-0.187836	0.00754638	0.163536	0.00821944	-0.0315758	0.0184246	58.3504	-0.000152704	0.812535	0.0377277	0.657932	0.0710776
cg27433043	1	153195549	PRR9	5488	-0.232224	0.0100466	0.167175	0.0338244	-0.0138403	0.00785426	56.7491	0.000934776	0.159234	-0.0240981	0.740392	0.0521459
cg05001111	1	153233279	LOR	1099	-0.26846	0.000161129	0.135624	0.0252545	-0.0214861	0.00843452	39.2557	0.000792006	0.12829	-0.0661297	0.236187	0.0669366
cg12428378	1	153280070	PGLYRP3	3124	-0.258462	0.00103009	0.167902	0.0136287	-0.0262505	0.0142365	54.2334	0.00129764	0.0308823	-0.062487	0.410691	0.0906563
cg27653765	1	153320643	PGLYRP4	379	-0.340517	0.000232126	0.168672	0.0331027	-0.0573164	0.0182388	31.8214	0.00138353	0.0531706	-0.0239826	0.800591	0.0865738
cg02420180	1	153521659	S100A3	75	0.339391	0.00293883	-0.195868	0.0470535	0.0319165	-0.0165528	51.8628	-0.0014869	0.0532843	0.18113	0.0767575	3.86e-10
cg06089988	1	153748485	SLC27A3	716	-0.141601	0.0242363	0.132854	0.0157054	-0.00337889	0.00374624	110.872	0.000589773	0.210526	-0.068984	0.239369	0.122757
cg14665514	1	153750963	SLC27A3	3194	0.113473	0.00145764	-0.0724965	0.0188217	0.00831917	-0.00561057	67.4414	-0.000118702	0.707844	-0.0220927	0.581283	0.0690401
cg11353827	1	154244945	HAX1	94	-0.128389	0.0339838	0.214011	8.77143e-05	-0.00145802	0.00246625	169.151	0.000755908	0.169019	-0.0184921	0.765156	0.143732
cg16915628	1	154456991	SHE	17535	-0.142673	0.0235745	0.119512	0.0306008	-0.0188245	0.00769135	40.8582	0.000584341	0.209078	-0.0274844	0.575892	0.148281
cg16791474	1	155083163	EF1	17186	0.140418	0.0199659	-0.12146	0.0216717	0.00607106	-0.00495727	81.6541	0.000225496	0.628495	0.0100545	0.862729	0.000801912
cg15497761	1	155147397	TRIM46	166	-0.395882	0.0251363	0.33797	0.0288897	-0.038728	0.0441093	113.895	0.000393077	0.799047	-0.0375163	0.845406	0.0367483
cg19927257	1	155294942	RUSC1	755	-0.0859132	0.0138717	0.0608966	0.0469427	-0.000817571	0.000394628	48.2683	0.000251149	0.344086	-0.0620583	0.0681952	0.135001
cg14848333	1	155388303	ASH1L	144021	0.102608	0.0408152	-0.113305	0.0105787	0.00744927	-0.00969598	130.16	-0.000495385	0.242505	-0.0173344	0.723864	0.0794105
cg04228581	1	155469220	ASH1L	63365	0.133048	0.00894648	-0.140105	0.00197825	0.00988657	-0.0108167	109.408	-0.000210603	0.598334	0.0226647	0.675169	0.172747
cg21211696	1	155741125	YY1AP1	14040	-0.09575	0.0478317	0.0963699	0.0240584	-0.00468845	0.0046295	98.7428	0.000191866	0.633082	0.0175	0.729839	0.158127
cg26411367	1	155988060	SSR2	2698	0.0850417	0.0399724	-0.128015	0.000564652	0.0042319	-0.00565027	133.516	-0.000548134	0.144812	0.037093	0.395904	0.0292042
cg16343331	1	156261230	TMEM79	7159	-0.308303	0.0183119	0.227201	0.0457429	-0.0176641	0.0169587	96.007	-0.000147658	0.872935	-0.116286	0.305454	0.00532375
cg02603168	1	156338813	RHBG	167	-0.15329	0.0124322	0.122083	0.0225004	-0.0232459	0.0186078	80.0475	-0.000140933	0.771492	-0.0627891	0.273549	0.0367696
cg24627419	1	156387415	C1orf61	11925	-0.220353	0.00683155	0.15716	0.0271655	-0.0332041	0.0195058	58.7451	0.00152167	0.0131011	-0.159529	0.0334551	0.0727409
cg15676418	1	156407147	C1orf61	6653	-0.193701	0.029926	0.152637	0.0493467	-0.0309275	0.0209442	67.7203	0.00118028	0.101357	-0.170399	0.0328974	0.0325679
cg12267069	1	156407809	C1orf61	7315	-0.244581	0.0205234	0.271997	0.00359097	-0.0403994	0.0402499	99.6298	0.00194771	0.0186113	-0.149333	0.125023	0.00201138
cg26024851	1	156542100	IQGAP3	296	0.15847	0.00469911	-0.147908	0.00271539	0.00401921	-0.0030328	75.4577	-0.000637195	0.229519	-0.107776	0.0996832	0.0594242
cg18381283	1	156561353	XE	205	-0.138887	0.0137894	0.100662	0.0407125	-0.00268224	0.0016133	60.1476	0.000457826	0.215835	-0.0889706	0.0555837	0.0139823
cg25139187	1	156594229	HAPLN2	5142	-0.189956	0.0090309	0.175355	0.00616497	-0.00281376	0.00282821	100.514	0.000434817	0.421298	0.0343933	0.538131	0.103034
cg27366966	1	156667514	CRABP2	8094	0.0926467	0.0123739	-0.0725346	0.0252815	0.00768346	-0.00637521	82.9731	-9.34643e-05	0.770052	0.0170758	0.659391	0.0230781	Yes
cg17696925	1	156697791	ISG20L2	420	-0.252133	0.000495	0.154564	0.0134165	-0.00854668	0.00458873	53.6901	0.000118541	0.802393	-0.0428264	0.453177	0.0174476
cg09762748	1	157479847	FCRL5	42463	-0.104175	0.0458234	0.157066	0.000762341	-0.0103961	0.0135259	130.105	0.000697419	0.108056	-0.0266527	0.595535	0.555606
cg00929523	1	157948875	KIRREL1	14188	-0.314546	0.0331958	0.305045	0.0193122	-0.0221954	0.0248568	111.991	0.00114785	0.320178	-0.237456	0.129587	0.113977
cg26365254	1	157952118	KIRREL1	10945	-0.227025	0.0468925	0.207943	0.0384759	-0.0442034	0.0284745	64.417	0.00146732	0.0151121	-0.0827557	0.328069	0.000653498
cg11504355	1	158065595	KIRREL1	9208	-0.139941	0.0221526	0.16105	0.00297408	-0.0213779	0.022434	104.94	0.000439142	0.474919	0.0973554	0.18111	0.144656
cg25867542	1	158173714	CD1D	23104	-0.32704	0.0360286	0.275433	0.0412313	-0.00677387	0.00760455	112.263	-0.000252489	0.868399	0.00482528	0.974647	0.225096
cg15852352	1	158368889	OR10T2	367	0.51598	0.00756632	-0.337382	0.045184	0.0824903	-0.0647218	78.4599	0.00163107	0.262256	0.209901	0.211858	0.100393
cg11204637	1	159003562	IFI16	19110	-0.173113	0.0219503	0.182544	0.00624377	-0.010705	0.011292	105.484	-0.000429123	0.559696	-0.0821428	0.293815	0.12443
cg10544564	1	159141860	CADM3	482	-0.141585	0.0272355	0.121784	0.0302207	-0.00114119	0.00139155	121.938	0.000698832	0.14601	0.065519	0.184352	0.310365
cg01441386	1	159923408	SLAMF9	636	-0.264784	0.0104166	0.188641	0.0368709	-0.0393298	0.0307429	78.167	0.000715827	0.362645	0.00703598	0.944869	0.0522219
cg18913171	1	159925416	SLAMF9	1371	-0.19881	0.0409655	0.208502	0.0152574	-0.0152469	0.014599	95.7507	0.00159337	0.0166511	-0.022969	0.807636	0.0289484
cg10688526	1	160231681	DCAF8	637	0.132258	0.0431957	-0.130477	0.0237909	0.00156794	-0.00173256	110.499	-0.000304108	0.418759	-0.066147	0.259956	0.0520088
cg19742929	1	160318820	NCSTN	5756	0.101837	0.0184103	-0.114603	0.00280491	0.00277468	-0.00404231	145.686	-0.000733306	0.0600788	0.077351	0.0955877	0.0214788
cg15281614	1	160345932	NHLH1	9070	-0.153653	0.0298435	0.128261	0.0385685	-0.0148844	0.0101898	68.4596	1.80258e-05	0.971592	-0.0361577	0.599033	0.0203644
cg21213571	1	160393253	VANGL2	22888	-0.142235	0.0115075	0.102236	0.0370757	-0.00989217	0.00509144	51.4694	0.000726847	0.0775822	-0.0481524	0.312986	0.0264292	Yes
cg22144766	1	160506630	CD84	42676	0.125078	0.0473277	-0.144543	0.0098612	0.0120395	-0.0154876	128.64	0.000144792	0.763136	-0.041762	0.494159	0.0594471
cg01367992	1	160766535	LY9	670	-0.149321	0.0488102	0.139733	0.0362382	-0.0126469	0.0124939	98.7905	0.00141614	0.0248082	-0.0536033	0.403161	0.0474758
cg14364102	1	160834267	CD244	1574	-0.17224	0.0220376	0.129927	0.0477684	-0.00902473	0.00867929	96.1722	0.000760674	0.13787	-0.10736	0.0496556	0.00423418
cg07177437	1	160850377	ITLN1	4583	-0.144035	0.041619	0.148266	0.0173444	-0.0240152	0.0185978	77.4419	0.00122236	0.0388103	-0.0398219	0.569201	0.00259611
cg22336747	1	161087401	PFDN2	465	-0.201515	0.000180574	0.148332	0.00150017	-0.00253004	0.00225187	89.0053	0.00104149	0.021786	-0.0741412	0.219991	0.0335621
cg00083084	1	161092211	DEDD	10267	0.114775	0.0454937	-0.12068	0.0171566	0.00337662	-0.00335212	99.2744	-0.000530974	0.288535	0.0513968	0.294511	0.00296543
cg06314570	1	161123637	UFC1	102	-0.115515	0.0409541	0.0996883	0.0446221	-0.00266779	0.00202461	75.8911	0.000671377	0.0981573	-0.0267372	0.602058	0.0137618
cg10493436	1	161168957	ADAMTS4	111	0.228494	0.000763601	-0.173367	0.00340831	0.0163805	-0.00986203	60.2059	-0.00160368	0.000700368	0.0854902	0.198677	0.000355702
cg25255913	1	161475031	FCGR2A	174	-0.218985	0.0383333	0.205885	0.0266791	-0.025622	0.0222932	87.0083	0.000151082	0.846874	-0.195267	0.071275	0.00428114
cg26156167	1	161582651	HSPA7	6801	-0.0719649	0.048938	0.0824923	0.0115666	-0.000989785	0.000986187	99.6365	0.000484424	0.0781027	-0.0163449	0.660323	0.00343704
cg11674865	1	161591488	FCGR3B	10265	-0.125695	0.0444933	0.133348	0.0167357	-0.0018456	0.00877182	475.282	0.000124264	0.797783	0.00688417	0.905543	0.0111445
cg16805102	1	162466457	UHMK1	507	-0.2425	0.0242539	0.222279	0.0187472	-0.0461848	0.0432639	93.6756	0.00129133	0.125664	0.0321914	0.708825	0.239182
cg13233534	1	162531423	UAP1	126	0.0742187	0.019322	-0.0633936	0.0233587	0.00033143	-0.00013314	40.1713	-0.000300321	0.264226	-0.0368637	0.263852	0.0307871
cg06436673	1	163074088	RGS4	32392	-0.271903	0.0219388	0.2081	0.045507	-0.0289996	0.0167964	57.9194	0.000804254	0.436527	-0.176968	0.106871	0.54002
cg24489237	1	164529170	PBX1	572	-0.192881	0.00499345	0.130681	0.028926	-0.00648908	0.00467871	72.1013	-0.000464198	0.240952	-0.0233295	0.674165	0.694596
cg07701683	1	164904941	PBX1	346174	-0.253021	0.0104202	0.220479	0.0111622	-0.0502175	0.0384049	76.4772	0.00226831	0.0067156	0.0474338	0.585685	#N/A
cg19361623	1	164949670	PBX1	390903	-0.161145	0.0086791	0.138948	0.0103156	-0.0254128	0.0178957	70.42	0.000956089	0.0592032	-0.0182436	0.76389	#N/A
cg05267756	1	165329719	LMX1A	3766	-0.344232	0.00991585	0.243093	0.0374182	-0.0401695	0.0259589	64.6236	0.00146481	0.211999	-0.0422635	0.743778	0.696033
cg22809653	1	165597262	MGST3	2848	-0.235296	0.021501	0.180101	0.0429701	-0.0324375	0.0231867	71.4813	0.00127848	0.0381927	-0.0904665	0.252033	0.00156346
cg16118529	1	166136507	FAM78B	548	0.252259	0.0353754	-0.371421	0.000568554	0.0177475	-0.017573	99.0166	0.000116546	0.920558	0.248578	0.0461867	0.0263364
cg21301423	1	166447793	FMO9P	125360	-0.123769	0.0251598	0.112999	0.0202469	-0.00438902	0.00298329	67.9716	0.000332598	0.406898	0.00392114	0.943866	0.745941
cg00998438	1	166890436	ILDR2	54125	0.162139	0.000915514	-0.0894756	0.0339722	0.0138863	-0.00959953	69.1297	0.0005163	0.177334	0.04248	0.345364	0.0470199
cg07216149	1	167094887	DUSP27	30815	-0.451101	0.00261766	0.256374	0.0481823	-0.0476804	0.0287248	60.2444	0.000924152	0.397635	0.136379	0.30989	0.45057
cg25099403	1	167189912	POU2F1	154	0.158974	0.0161025	-0.153179	0.00861101	0.0020462	-0.00180939	88.4267	-2.82114e-05	0.965953	0.0319075	0.657891	0.318984
cg26720491	1	167517766	CREG1	5290	-0.18543	0.0307523	0.173757	0.0211556	-0.0289165	0.0213591	73.8648	0.000531704	0.381519	-0.0355705	0.648302	0.00106912
cg22397846	1	167675151	RCSD1	75676	-0.241167	0.0100681	0.19264	0.0186561	-0.0299442	0.0223667	74.6943	0.00123542	0.108589	-0.011727	0.896499	0.31759
cg15035721	1	168055899	GPR161	51006	-0.114103	0.0310575	0.0921203	0.0472965	-0.0216417	0.0161842	74.7823	6.86768e-05	0.874935	-0.00265977	0.951827	0.123544
cg24769641	1	168186249	TBX19	9006	-0.172422	0.034412	0.153063	0.032163	-0.0134298	0.00888935	66.1913	0.00167867	0.00781004	-0.0945166	0.208025	0.050465
cg07376086	1	170463730	GORAB	37533	-0.375076	0.0221373	0.311963	0.0304321	-0.0339513	0.0300618	88.5438	0.00182116	0.170529	0.132694	0.434789	0.682893
cg13370746	1	170514245	GORAB	417	0.0945811	0.00912333	-0.0687311	0.0297742	0.00437704	-0.00449548	102.706	-0.000400576	0.0763328	0.0109668	0.716064	0.603981
cg13225775	1	170933335	MROH9	28722	-0.162099	0.0355898	0.160048	0.0187787	-0.0363511	0.0239786	65.9638	0.000649075	0.296723	-0.00210699	0.977922	0.129399
cg05377226	1	171810910	DNM3	291	-0.158184	0.00227542	0.0935019	0.0372345	-0.00168488	0.000741652	44.018	0.000141304	0.754596	-0.0280458	0.591533	0.127045
cg10999502	1	172990488	TNFSF18	29615	-0.180795	0.00356225	0.119335	0.0272132	-0.0243867	0.0123027	50.4484	0.000583869	0.173222	0.023855	0.654748	0.336674
cg20697717	1	173008590	TNFSF18	11513	0.160914	0.0263803	-0.228799	0.000424095	0.00892178	-0.0148995	167.002	0.000352388	0.49025	-0.0533527	0.438112	0.289031
cg20847165	1	173760353	KLHL20	76272	0.190676	0.00706917	-0.127312	0.0399281	0.0130556	-0.009819	75.209	-0.000900352	0.234913	-0.0344459	0.652874	0.200833
cg17170111	1	173837794	ZBTB37	300	-0.0591068	0.0492789	0.0560791	0.0338121	-0.00134846	0.000992084	73.5717	-8.838e-05	0.71377	-0.00517436	0.859839	0.257314
cg15975554	1	174959074	RABGAP1L	25168	0.302396	0.00265338	-0.176584	0.0430144	0.0259442	-0.0168825	65.0724	-0.00240158	0.000378109	0.131269	0.0989283	0.0107538
cg08538416	1	174996543	MRPS14	3951	-0.165092	0.033265	0.155931	0.0224262	-0.0166217	0.0148714	89.4698	0.00125398	0.0114121	-0.0203812	0.762517	0.137611
cg09532694	1	175036973	TNN	21	-0.163156	0.0233156	0.126499	0.0456778	-0.0271211	0.00981243	36.18	0.00114836	0.0297446	-0.0124869	0.868014	0.215552
cg13577297	1	175122966	KIAA0040	39263	-0.147228	0.0282053	0.118682	0.0440563	-0.023587	0.0163118	69.1561	0.00050587	0.392029	0.029973	0.618663	0.0795252
cg24973872	1	175221761	KIAA0040	59531	0.0997382	0.0114357	-0.111034	0.00157984	0.00237325	-0.00254393	107.192	5.44536e-05	0.884296	-0.00808751	0.849344	0.407651
cg03367100	1	176742396	PAPPA2	310088	-0.178416	0.027043	0.158767	0.0247188	-0.0214851	0.012351	57.4865	0.00122167	0.117485	-0.0461278	0.591776	#N/A
cg11632739	1	176824360	ASTN1	309664	-0.255009	0.0345987	0.311514	0.00364874	-0.0284281	0.0249436	87.7426	0.00286777	0.00239811	0.0233249	0.859314	#N/A
cg27395917	1	178464331	RASAL2	42779	-0.114768	0.049454	0.139634	0.00725981	-0.00560212	0.00625388	111.634	0.000440955	0.29514	0.0689639	0.152935	0.376749
cg06583371	1	178541198	C1orf220	29266	-0.162956	0.0303543	0.13435	0.0417715	-0.00866115	0.00716834	82.7643	-0.000193735	0.689492	-0.00312063	0.963693	0.238065
cg05799917	1	178767656	RALGPS2	73355	0.0992791	0.00725134	-0.0704801	0.0284609	0.00372036	-0.00276151	74.2271	-0.000241348	0.330705	0.0146147	0.654053	0.0208902
cg12719853	1	179054850	TOR3A	3737	0.0900433	0.0249737	-0.0860178	0.0149003	0.00364844	-0.00319039	87.4453	0.000293948	0.441163	-0.0371274	0.409463	0.114342
cg10242428	1	179286897	SOAT1	5125	0.16944	0.00555304	-0.136617	0.0105115	0.0124002	-0.00741264	59.7785	0.000296259	0.568486	-0.0382857	0.539538	0.302675
cg25269569	1	179560133	TDRD5	615	-0.256329	0.0363204	0.259861	0.0158481	-0.0154294	0.015089	97.7935	0.00106512	0.218967	0.0292421	0.78104	0.169775
cg19211914	1	179847096	TOR1AIP2	154	-0.104943	0.0265824	0.152981	0.000309092	-0.00178657	0.00269559	150.881	0.000762517	0.0394535	-0.0354863	0.436902	0.0454676
cg18792584	1	179851234	TOR1AIP1	56	-0.129076	0.0294804	0.135068	0.0100948	-0.00143225	0.00196158	136.958	2.10742e-05	0.964505	-0.0384215	0.536507	0.0386343
cg25478157	1	179924306	CEP350	397	-0.238317	0.000790589	0.156815	0.0112546	-0.003326	0.0019568	58.8335	0.000408411	0.418398	0.0177602	0.758464	0.0762836
cg12162682	1	180200589	LHX4	1155	-0.105788	0.0428612	0.102929	0.0256378	-0.00476901	0.00507991	106.519	-0.00033223	0.361984	-0.0324688	0.455356	0.358821
cg25366573	1	180810642	XPR1	209495	0.158365	0.0168799	-0.129941	0.0254511	0.015797	-0.0154065	97.5283	-0.000284431	0.579285	0.0152134	0.788053	0.135774
cg01648226	1	180992428	STX6	381	-0.0858045	0.0463035	0.114264	0.00286433	-0.00161002	0.00165257	102.643	0.00076835	0.00451225	-0.0450473	0.20253	0.253284
cg18318715	1	181068076	IER5	10437	0.112343	0.0077618	-0.0901163	0.0146796	0.00368301	-0.00300849	81.6857	-0.000283736	0.401901	-0.00452824	0.896968	0.0544006
cg06901278	1	181417550	CAC1E	35136	-0.205433	0.0392508	0.180148	0.0402493	-0.00849327	0.00614402	72.3399	0.000520047	0.484051	-0.104857	0.199639	#N/A
cg00343981	1	181888452	CAC1E	435765	0.436977	0.0198173	-0.455934	0.00601195	0.0501104	-0.0547079	109.175	0.000251922	0.85081	0.0864065	0.588675	#N/A
cg05094706	1	182031773	ZNF648	925	-0.298318	0.00106944	0.221454	0.00547755	-0.0478406	0.0315824	66.0159	0.00148127	0.0283543	0.0279027	0.700211	#N/A
cg11431368	1	182613964	RGS8	28103	0.187279	0.00641207	-0.16228	0.00696108	0.00491595	-0.00400106	81.3893	-0.00104389	0.0602691	-0.0765282	0.218737	0.127371
cg11125717	1	182631684	RGS8	10383	-0.159523	0.0200117	0.190762	0.00175809	-0.011993	0.0129894	108.308	0.000821724	0.158777	-0.110466	0.134614	0.063384
cg10980435	1	183178570	LAMC2	23395	0.161981	0.000171972	-0.0908633	0.0145293	0.0113253	-0.00718126	63.4087	-0.000327738	0.360571	-0.0113367	0.782893	0.132534
cg16366368	1	183401537	NMT2	13902	0.0880105	0.0444204	-0.125568	0.00128334	0.00324713	-0.00640727	197.321	-0.000287468	0.407598	0.0301124	0.494655	0.0324352
cg00843270	1	183623249	RGL1	18040	0.131974	0.00270491	-0.0849	0.0263303	0.0212555	-0.0128819	60.605	-0.000165923	0.653594	0.0580711	0.126914	0.0697501
cg09743635	1	183885707	RGL1	111431	0.0864647	0.0480223	-0.086905	0.0237854	0.00509252	-0.00458176	89.9704	-0.000790637	0.0337554	0.059573	0.141528	0.497712
cg04200073	1	184007117	COLGALT2	238	0.137991	0.0128414	-0.105331	0.0297573	0.00785972	-0.00581688	74.0088	-8.36823e-05	0.818356	-0.0444258	0.367776	0.0620186
cg03917489	1	184079424	TSEN15	58612	-0.299819	0.0156456	0.216036	0.0451512	-0.0375839	0.0351462	93.5138	0.000333404	0.718754	-0.0713153	0.515619	0.168232
cg27444414	1	184122874	TSEN15	102062	-0.189776	0.0229315	0.149693	0.0407743	-0.0329979	0.0249213	75.5241	0.00162661	0.00771028	-0.0337506	0.687766	0.938083
cg13545550	1	184679498	EDEM3	44543	0.0847423	0.0421431	-0.0934153	0.011271	0.00336899	-0.00412191	122.349	-0.000202991	0.468817	0.0497373	0.142394	0.916679
cg21214715	1	184838445	NIBAN1	105273	0.0957003	0.0127936	-0.0899249	0.00781999	0.00380255	-0.00388326	102.123	0.000311476	0.293474	-0.0432546	0.215144	0.186335
cg26377274	1	184839912	NIBAN1	103806	-0.162033	0.026303	0.138265	0.0307939	-0.0082331	0.00714	86.723	0.000672216	0.222755	-0.0102625	0.870854	0.496343
cg24193543	1	185119862	TRMT1L	6368	-0.28979	0.0368694	0.304408	0.0127593	-0.083004	0.0840426	101.251	0.00268355	0.00854621	-0.0908438	0.371886	0.022171
cg13904888	1	185123092	TRMT1L	3138	0.104577	0.0204931	-0.0831305	0.0366858	0.00423651	-0.00289332	68.295	-0.000228172	0.502885	0.0351022	0.424579	0.109772
cg11827131	1	185304615	GS1-279B7.1	443	-0.169928	0.0045968	0.123705	0.0184344	-0.00659558	0.00537081	81.4305	0.000439972	0.290065	-0.0639467	0.215702	0.104703
cg07826526	1	194087368	CDC73	996279	-0.14901	0.0273216	0.23297	0.000126567	-0.0275398	0.0325639	118.243	-0.000101446	0.878554	0.01602	0.849275	0.0563955
cg24981196	1	195723692	KCNT2	853807	-0.295898	0.0233985	0.262719	0.0218569	-0.0637043	0.054092	84.9111	0.00237241	0.0159271	-0.218722	0.0756033	#N/A
cg16003494	1	195866509	KCNT2	710990	-0.343877	0.00971366	0.23064	0.0465289	-0.0229499	0.0161446	70.3472	-0.00035651	0.718569	-0.0209711	0.861395	#N/A
cg09665331	1	195867753	KCNT2	709746	-0.588588	0.00567927	0.408146	0.0278627	-0.0528403	0.0386327	73.1122	0.0011381	0.46805	-0.08693	0.656168	#N/A
cg04098280	1	195927429	KCNT2	650070	-0.414041	4.78443e-05	0.224124	0.00996292	-0.0631547	0.0330633	52.3528	0.0022312	0.00198682	-0.159538	0.0986793	#N/A
cg14189481	1	196253906	KCNT2	323593	-0.324381	0.00566938	0.272417	0.00814101	-0.0485329	0.0331947	68.3962	0.00127249	0.0599644	-0.0725504	0.373413	#N/A
cg11857253	1	196336469	KCNT2	241030	-0.343883	0.00728015	0.243519	0.0296668	-0.0536425	0.0328019	61.149	0.000871639	0.311367	-0.0767293	0.429542	0.723099
cg22294423	1	196435533	KCNT2	141966	-0.24306	0.0103969	0.174755	0.0345688	-0.0218596	0.0145837	66.7153	-0.00031845	0.676678	-0.0781209	0.356373	0.671962
cg09390114	1	196647841	CFH	26832	-0.6047	3.61936e-06	0.29879	0.00649475	-0.0197705	0.00753871	38.1311	0.00142621	0.0610726	-0.138186	0.193452	0.13835
cg18437219	1	196987035	CFHR5	40367	-0.232926	0.0453636	0.203726	0.0461928	-0.0389498	0.0270516	69.4525	0.000977813	0.214282	-0.0724122	0.421552	0.607192
cg16249801	1	197143000	ZBTB41	26672	-0.1415	0.0108016	0.116155	0.0170876	-0.0202443	0.0203487	100.516	0.000808782	0.0583576	-0.0736279	0.178715	0.172208
cg12320553	1	197153501	ZBTB41	16171	0.0835942	0.0346079	-0.070283	0.043652	0.00362173	-0.00272684	75.2912	-0.000356342	0.241184	0.0222459	0.561588	0.0301839
cg08725538	1	197170353	CRB1	239	0.255933	0.000164036	-0.130319	0.0249041	0.00300589	-0.000854982	28.4436	-0.000623002	0.260901	0.0403077	0.51522	0.479979
cg15815568	1	198438501	ATP6V1G3	71574	-0.1368	0.0211069	0.119403	0.022045	-0.0233506	0.0162569	69.6209	0.00120198	0.0114252	0.036909	0.487424	#N/A
cg03425860	1	198990468	MIR181A1HG	83909	-0.19967	0.00344593	0.214157	0.000392758	-0.0301208	0.0292713	97.1796	0.000807315	0.180705	-0.101742	0.121892	0.775161
cg24944282	1	199034386	MIR181A1HG	127827	-0.14232	0.0196568	0.108646	0.0413702	-0.00894784	0.0070187	78.4402	0.00058935	0.209451	-0.0911626	0.150599	#N/A
cg18629096	1	199056675	MIR181A1HG	150116	-0.204716	0.0227296	0.198923	0.0118349	-0.0121055	0.0116672	96.3793	0.000750605	0.220171	-0.121304	0.125693	#N/A
cg12410597	1	199132660	MIR181A1HG	226101	-0.264858	0.00944749	0.21077	0.0183868	-0.0413421	0.021367	51.6834	0.00105291	0.157405	-0.133871	0.143476	#N/A
cg07698266	1	199132705	MIR181A1HG	226146	-0.293093	0.00143143	0.174829	0.0281018	-0.0423973	0.0169952	40.0855	0.000247018	0.709186	-0.126115	0.151731	#N/A
cg16549534	1	199403601	MIR181A1HG	497042	-0.203903	0.0421621	0.205446	0.0201679	-0.0362394	0.0258718	71.3913	0.00132408	0.0442439	-0.134655	0.116228	#N/A
cg22607266	1	199717290	NR5A2	279440	-0.268491	0.0380451	0.225542	0.0471913	-0.0325282	0.0309241	95.0688	0.00134842	0.0898688	-0.102616	0.339948	#N/A
cg12664749	1	199717464	NR5A2	279266	-0.333339	0.00778191	0.223978	0.0401715	-0.0519758	0.0358617	68.9968	0.000683625	0.365261	-0.0354946	0.712257	#N/A
cg17716724	1	200118677	NR5A2	106723	-0.122543	0.0330808	0.149856	0.00350572	-0.00793112	0.00835352	105.326	0.000657569	0.154198	-0.0218724	0.730915	0.366181
cg23630468	1	200379166	ZNF281	0	-0.130405	0.015932	0.113877	0.0172033	-0.00108778	0.000956038	87.8886	0.00079675	0.0317643	-0.112293	0.0314333	0.115435
cg00575024	1	200703859	CAMSAP2	4827	0.138543	0.00600135	-0.117791	0.00784801	0.00830994	-0.00684381	82.3569	-0.000548011	0.152195	0.0323119	0.436914	0.38997
cg00540544	1	201476297	CSRP1	90	-0.192626	0.00764845	0.165853	0.00901469	-0.0146154	0.00232224	15.889	-2.25486e-05	0.962554	-0.0749341	0.226469	0.018174
cg01828733	1	201708932	V1	277	0.294458	0.00194308	-0.259007	0.00194629	0.0145411	-0.0189354	130.22	0.0004696	0.567546	-0.155182	0.158017	0.0506365
cg05091570	1	201709336	V1	372	0.234294	0.0383151	-0.195943	0.0483143	0.0125485	-0.0106106	84.5568	-0.000896685	0.333288	-0.117945	0.276262	0.0346455
cg01411786	1	201709390	V1	426	0.370969	0.00504275	-0.329884	0.00459518	0.0279259	-0.024164	86.5291	-0.000434975	0.629187	-0.162677	0.207463	0.0496111
cg01361011	1	201866353	LMOD1	49363	0.144472	0.0121778	-0.100677	0.0459676	0.0121233	-0.0094849	78.2371	0.000283209	0.493724	-0.0864128	0.113929	1.91e-05
cg06791946	1	201931332	TIMM17A	6712	0.153219	0.000706583	-0.102181	0.00934197	0.00582336	-0.00325568	55.9072	1.29759e-05	0.971934	-0.0757008	0.0930137	0.0372016
cg23901896	1	201976446	ELF3	627	-0.234608	0.0410857	0.24362	0.0163635	-0.0121185	0.0137632	113.572	0.000223699	0.79144	-0.123064	0.185066	7.29e-05
cg21952393	1	202026169	ELF3	46478	0.174812	0.00400939	-0.144428	0.00679126	0.00124205	-0.0140154	1128.41	-0.000542211	0.25648	0.0692724	0.20208	0.035063
cg07097863	1	202162150	LGR6	968	-0.210967	0.0203398	0.177205	0.0268954	-0.0067481	0.00545423	80.8262	0.00187901	0.00321214	0.02648	0.731714	0.00241711
cg21142038	1	202183444	LGR6	160	0.282353	0.00576406	-0.215858	0.0162076	0.0285974	-0.01365	47.7317	-0.00142837	0.0795204	0.0243245	0.809075	0.0142594
cg09449562	1	203000742	PPFIA4	2870	-0.331033	0.00520292	0.202354	0.0493774	-0.0416055	0.020764	49.9068	0.00158336	0.0525091	-0.0509324	0.613054	0.0459827
cg18811731	1	203086869	ADORA1	9967	-0.245798	0.00175738	0.14644	0.0322003	-0.0211729	0.0109257	51.6025	0.00096944	0.140467	-0.0289427	0.686724	0.000171591
cg14307192	1	203094811	ADORA1	2025	-0.175954	0.0217273	0.132972	0.0483622	-0.0206924	0.0157934	76.3244	0.000115526	0.841942	-0.10696	0.10042	0.27164
cg16281776	1	203444678	PRELP	205	-0.261859	0.0189662	0.194725	0.0461583	-0.0177957	0.0115847	65.0984	0.00100279	0.285568	-0.0421933	0.684933	0.444729
cg00577847	1	203490804	OPTC	27532	-0.195183	0.0163239	0.178229	0.0125493	-0.0315653	0.0233847	74.0837	-0.000176967	0.75689	-0.084209	0.288009	0.0313001
cg10963255	1	204041002	SOX13	1244	0.100337	0.0252375	-0.0933027	0.017879	0.00245523	-0.00432783	176.27	-0.000336036	0.343032	0.0204265	0.660766	0.00843201
cg15703335	1	204210604	PLEKHA6	1768	0.134016	0.00297811	-0.103657	0.00818849	0.00535084	-0.00407844	76.2206	0.000262614	0.48302	0.0399153	0.376011	0.0414919
cg16982513	1	204658739	MDM4	173231	-0.245192	0.03686	0.233279	0.0240268	-0.0246217	0.0183249	74.4256	0.0022085	0.00478468	-0.0887564	0.415134	0.491151
cg05511253	1	204760711	NFASC	37071	-0.179953	0.00455575	0.244385	2.00758e-05	-0.0219345	0.0283361	129.185	0.00173879	0.00311863	-0.0785232	0.33199	0.357504
cg19158124	1	204925702	NFASC	12347	-0.176004	0.0427174	0.179176	0.0189956	-0.0297846	0.0240422	80.7205	0.00136233	0.0191299	0.0181338	0.812445	0.0302404
cg23841819	1	204970383	NFASC	4084	-0.262659	0.0295177	0.225215	0.0337301	-0.0392222	0.0285251	72.727	-2.9796e-05	0.972174	0.0598998	0.606742	0.255116
cg11251293	1	205025861	CNTN2	13520	-0.15974	0.0397218	0.152914	0.0252285	-0.0330481	0.019586	59.265	0.00150018	0.0111935	-0.0974427	0.191364	0.095855
cg05764240	1	205425468	MIR135B	7941	0.209001	0.00320843	-0.173082	0.00562941	0.0113184	-0.00883485	78.0577	-3.38919e-05	0.959626	0.217844	0.0125217	0.0284414
cg07368518	1	205464823	CDK18	8861	-0.17794	0.000231117	0.094458	0.0227227	-0.0261195	0.0108117	41.3933	0.00102233	0.0122514	0.0095184	0.845809	0.285405
cg24606240	1	205720650	NUCKS1	1277	0.0852025	0.0371847	-0.0787074	0.0288713	0.00556436	-0.00544062	97.7761	-0.000541514	0.0971007	0.0278495	0.532001	0.361103
cg13172432	1	205912842	SLC26A9	253	-0.392107	8.32542e-05	0.220027	0.010137	-0.0514924	0.0194198	37.7139	0.00188429	0.0127446	-0.00625621	0.954274	0.376588
cg21828629	1	205913422	SLC26A9	833	-0.198177	0.00754177	0.195373	0.00278921	-0.0348054	0.0239009	68.6702	0.000922064	0.164403	-0.049311	0.564746	0.189588
cg01608842	1	206619347	SRGAP2	39610	0.108369	0.0280906	-0.112393	0.00971919	0.00583679	-0.00593238	101.638	-0.000694149	0.0518021	-0.00343531	0.941366	0.588011
cg12529040	1	206916656	MAPKAPK2	58290	-0.258767	0.0047417	0.16417	0.0391654	-0.0247155	0.0100127	40.5118	0.00167049	0.00533416	0.101772	0.193327	0.000513651
cg20998511	1	206972113	IL19	102	-0.237377	2.21202e-05	0.107082	0.0241109	-0.045905	0.0151318	32.9632	0.000258848	0.456379	0.0451906	0.338299	0.0901074
cg07906103	1	207115672	PIGR	4139	-0.182332	0.02717	0.154996	0.0323898	-0.0214536	0.0136297	63.5311	0.00031103	0.616466	0.0449875	0.497007	0.00121738
cg19461687	1	207143611	FCAMR	359	-0.367073	0.000366426	0.255155	0.00429866	-0.0365448	0.0222916	60.998	0.000547724	0.527988	0.108013	0.298711	0.0255256
cg26852739	1	207144061	FCAMR	90	-0.399048	0.000580955	0.27801	0.00583165	-0.0481304	0.0324684	67.4594	0.000229356	0.81879	-0.0254878	0.840434	0.0096724
cg24190088	1	207144648	FCAMR	677	-0.705808	0.000248389	0.416585	0.0119794	-0.114403	0.0611826	53.4799	0.000303663	0.827616	0.103407	0.587059	0.235814
cg26711828	1	207158839	FCAMR	14868	-0.203062	0.000357153	0.119982	0.0145986	-0.035545	0.0216488	60.9054	0.000508599	0.278673	0.0518344	0.306922	0.0753676
cg23916516	1	207158870	FCAMR	14899	-0.206961	0.00143893	0.138056	0.0141762	-0.0329116	0.0247843	75.3056	0.000601636	0.178918	0.0133506	0.81087	0.209191
cg15306362	1	207254599	PFKFB2	16249	0.15534	0.0473457	-0.153392	0.0268845	0.0222643	-0.0237823	106.818	-0.000571936	0.365727	0.0970416	0.186524	0.0189182
cg25729692	1	207473976	CD55	20841	0.0905978	0.0325652	-0.0827756	0.0263823	0.00395365	-0.00463065	117.123	-0.000584738	0.0996941	-0.00647535	0.886105	0.0684863
cg15500389	1	207534461	CD55	39643	0.129268	0.00248033	-0.0795404	0.0317971	0.00414878	-0.00299286	72.1382	0.000106952	0.765234	-0.0129367	0.739399	0.335999
cg06917617	1	207818818	CR1L	359	0.47219	0.00817564	-0.476025	0.0027382	0.0408438	-0.0281779	68.9895	-0.000758403	0.598239	0.100982	0.575867	0.0605491
cg00200956	1	208741176	PLX2	323510	-0.32617	0.00150192	0.184924	0.0370764	-0.0421063	0.0155508	36.9322	0.00140928	0.100831	-0.052863	0.571221	#N/A
cg27492798	1	209439837	MIR205HG	162331	-0.163309	0.0147178	0.183073	0.0020911	-0.0212072	0.0122146	57.5965	0.000583351	0.300339	-0.073711	0.297674	0.0724154
cg27337148	1	209756976	CAMK1G	69	-0.220039	0.0158983	0.22556	0.00515052	-0.00897785	0.00898242	100.051	0.00111257	0.13142	0.136838	0.165949	0.00516687
cg06905401	1	210306176	SYT14	194656	-0.295572	0.0193895	0.236456	0.0327692	-0.0175881	0.0145696	82.8381	0.00115873	0.342173	0.0471717	0.710891	0.0446118
cg10556222	1	210531905	HHAT	15278	-0.114993	0.0287365	0.11601	0.0124649	-0.00562935	0.0053491	95.0218	0.000377485	0.374342	-0.00401415	0.939879	0.58218
cg07488673	1	210869849	KCNH1	437608	-0.146601	0.00134274	0.104258	0.00852276	-0.00855263	0.00494663	57.8375	0.00024372	0.529626	-0.0388833	0.4284	#N/A
cg13466970	1	211555909	LINC00467	188	-0.166295	0.00614374	0.109108	0.0388474	-0.0016505	0.0068015	412.088	0.000595608	0.206779	0.0781405	0.140718	0.171047
cg06019425	1	211666671	RD3	411	-0.124681	0.0391068	0.139828	0.00895541	-0.00787171	0.00705446	89.6178	0.000913154	0.0689993	0.0152109	0.824687	0.0782138
cg27336015	1	211710614	SLC30A1	41485	0.148631	0.026664	-0.191625	0.00133554	0.0071115	-0.00909788	127.932	-0.000239102	0.584529	0.0927861	0.112324	0.210937
cg22033754	1	211828290	NEK2	20682	-0.139389	0.00514416	0.0905815	0.0360652	-0.00378517	0.00235692	62.2672	0.000361523	0.343065	-0.0179679	0.662063	0.168655
cg23991535	1	211875219	NEK2	26246	-0.207482	0.0035267	0.161123	0.0095643	-0.0249676	0.0152627	61.1301	0.000424517	0.440546	-0.0367911	0.609978	0.244152
cg06300694	1	211900241	LPGAT1	103873	-0.107726	0.0442492	0.11432	0.01572	-0.0153102	0.0141807	92.623	0.000709088	0.101425	-0.0366261	0.43055	0.202433
cg08780332	1	212026969	LPGAT1	22854	-0.32407	0.00165952	0.193117	0.0302387	-0.059309	0.030954	52.191	0.00131707	0.05421	-0.181137	0.0336473	0.26278
cg04581219	1	212530122	PPP2R5A	54973	0.0876571	0.0365165	-0.0740068	0.0444481	0.00276311	-0.00218486	79.0726	-0.000205425	0.54497	0.0737662	0.0905057	0.429744
cg07199812	1	212781985	ATF3	14	0.155424	0.00632468	-0.100159	0.0439088	0.0017705	-0.0009417	53.1884	0.000714942	0.122928	-0.0250299	0.67204	0.0925483
cg14103000	1	213090409	FLVCR1	58811	0.278471	0.00386824	-0.164951	0.0468331	0.0404047	-0.020743	51.338	-0.00160589	0.0257225	0.0740343	0.363508	9.91e-07
cg27416427	1	213162412	VASH2	37730	0.176198	0.00583055	-0.13567	0.0151951	0.01602	-0.0145453	90.7948	6.93636e-05	0.906035	-0.00733129	0.909303	0.136545
cg23268653	1	213224442	RPS6KC1	146	-0.130043	0.0205746	0.113212	0.0217287	-0.00158837	0.00219601	138.255	-0.000140297	0.732125	-0.0660888	0.201885	0.0930519
cg15198235	1	214153645	PROX1	7633	0.701296	0.0225845	-0.625931	0.0199753	0.0878258	-0.078827	89.7538	-0.00405081	0.0273078	-0.136096	0.589197	0.0373076
cg01019971	1	214159610	PROX1	1668	0.221524	0.0413558	-0.221259	0.020592	0.0272304	-0.0323426	118.774	0.000417036	0.586198	0.106267	0.278213	0.0385686
cg25723394	1	214725599	PTPN14	574	0.107771	0.043457	-0.113234	0.0165294	0.00147717	-0.00131143	88.7799	-0.000456347	0.157948	-0.0328927	0.430267	0.0105071
cg08991373	1	214892809	CENPF	116276	-0.266745	0.014582	0.201902	0.0348145	-0.0355939	0.0172656	48.5072	0.00074907	0.358249	-0.253674	0.00854517	0.596864
cg25436344	1	215139809	KCNK2	39076	0.0990327	0.0406138	-0.107374	0.0123441	0.0101408	-0.01078	106.303	-9.02745e-05	0.842161	-0.0702084	0.174628	#N/A
cg18359411	1	215592770	KCTD3	147965	-0.248173	0.0404358	0.210053	0.0482645	-0.0501835	0.0257409	51.2936	0.00155339	0.0771925	-0.101368	0.346011	0.485133
cg00243457	1	215717563	KCTD3	23172	-0.336429	0.0011198	0.176897	0.0474908	-0.0568869	0.0285292	50.1507	0.00168363	0.00614278	-0.0550923	0.569435	0.51696
cg06585766	1	216207888	USH2A	388850	-0.217239	0.0106645	0.166991	0.0249103	-0.0392461	0.0221639	56.4743	7.14003e-05	0.897475	-0.0187909	0.789709	#N/A
cg22500232	1	216366323	USH2A	230415	-0.226709	0.0143348	0.178592	0.0274098	-0.0306819	0.019433	63.3372	0.00109186	0.0756837	-0.147609	0.138775	#N/A
cg11566307	1	216939897	ESRRG	371200	-0.26684	0.00983562	0.249471	0.00609747	-0.041205	0.0345105	83.7534	0.00154108	0.062592	-0.0525453	0.611361	#N/A
cg13490235	1	217004524	ESRRG	306573	-0.285073	0.0111312	0.213478	0.0291559	-0.042431	0.0250464	59.0285	0.00114041	0.19689	-0.206814	0.0347253	#N/A
cg01537645	1	217110605	ESRRG	200492	-0.399257	0.0461536	0.385289	0.0288125	-0.0723258	0.0552555	76.3981	0.0039295	0.0264215	0.00146237	0.992779	#N/A
cg22558795	1	218503700	RRP15	45070	-0.25531	0.0383924	0.215118	0.0469765	-0.0349567	0.0341357	97.6513	0.00162553	0.0741011	0.124894	0.233946	0.0562617
cg09328518	1	218815278	TGFB2	296601	0.153992	0.00652359	-0.100429	0.043064	0.0121193	-0.00829415	68.4378	-0.000368403	0.298292	0.00752131	0.880951	#N/A	Yes
cg04862830	1	219841517	SLC30A10	290472	-0.131131	0.0338402	0.112466	0.0390221	-0.0218238	0.0108133	49.5483	0.000214748	0.558447	0.0211324	0.698659	0.689576
cg14848594	1	220101371	SLC30A10	622	-0.121826	0.0201671	0.0965092	0.0359777	-0.00517532	0.0034708	67.0644	-0.000340473	0.432437	-0.0321269	0.563828	0.000814379
cg00882719	1	220135727	RNU5F-1	89107	-0.164735	0.00958018	0.117554	0.0330123	-0.00973909	0.00708327	72.7303	0.000744879	0.0882707	-0.0294829	0.617217	0.203611
cg16400754	1	220291627	IARS2	24171	0.125157	0.0237411	-0.114925	0.0180909	0.00651636	-0.00719078	110.35	-3.85679e-05	0.937073	0.0770532	0.216414	0.332165
cg22480244	1	220445929	RAB3GAP2	85	-0.0876071	0.0431566	0.0760789	0.0457802	-0.000496236	0.000782695	157.726	0.000498462	0.113642	-0.0262915	0.438875	0.000271919
cg15210711	1	220859346	C1orf115	4282	-0.164571	0.00781135	0.140656	0.0095648	-0.0092103	0.00804909	87.3922	0.00026157	0.614785	-0.0041366	0.944001	0.0413223
cg10386298	1	221050491	HLX	2252	0.523646	0.00191848	-0.32661	0.0261097	0.0668012	-0.0528973	79.1862	-0.00102449	0.399116	0.190415	0.22864	0.317441
cg25140419	1	221050742	HLX	2001	0.336547	0.0159844	-0.287619	0.0190241	0.0484532	-0.0392588	81.0242	-0.000947593	0.340544	0.115687	0.39247	0.321859
cg03329019	1	221051117	HLX	1626	0.249627	0.0307677	-0.236289	0.020254	0.0223596	-0.0267664	119.709	-0.000570482	0.599844	0.134904	0.192928	0.625037
cg11265216	1	221631956	C1orf140	122317	-0.240368	0.00729693	0.169075	0.0310203	-0.0297245	0.017321	58.2717	0.000615546	0.193011	-0.176042	0.00393965	#N/A
cg16542021	1	222886567	BROX	660	-0.123906	0.018353	0.0931181	0.0423403	-0.001898	0.00155302	81.8241	-0.000443258	0.225292	-0.0641018	0.214859	0.022372
cg05708255	1	223534046	SUSD4	3498	-0.36942	0.00363782	0.359474	0.00142921	-0.0530106	0.035879	67.6827	0.00123651	0.241276	-0.0368639	0.78463	0.00828595
cg03317987	1	223535735	SUSD4	1809	-0.462406	0.000640979	0.300319	0.0105652	-0.0562006	0.0305495	54.3579	0.000624475	0.613396	-0.0330512	0.793828	0.00575376
cg12625731	1	223546283	SUSD4	8738	-0.601104	0.00447703	0.40422	0.0280987	-0.046045	0.0346164	75.1796	0.00124157	0.440642	-0.0571338	0.778647	0.491882
cg00002808	1	223568700	CCDC185	1984	-0.275074	0.00262564	0.162516	0.039674	-0.0152111	0.00175404	11.5313	0.00118362	0.0647867	0.0917918	0.21265	0.683856
cg12060906	1	223718800	CAPN8	134636	-0.126132	0.0471659	0.126257	0.0246997	-0.0114712	0.00787114	68.6164	0.00044702	0.33463	-0.0321115	0.628344	0.00437793
cg07750463	1	223843236	CAPN8	10200	-0.295289	0.00316774	0.187944	0.0304511	-0.0379779	0.0148536	39.1112	0.00146628	0.0366453	-0.0584382	0.564218	0.010398
cg20818564	1	223862226	CAPN8	8789	-0.169002	0.0214154	0.173104	0.00766189	-0.0317247	0.0324096	102.159	0.00143136	0.00958882	-0.0841836	0.14928	0.0320014
cg18261667	1	223885780	CAPN2	3515	-0.225121	0.00995734	0.157794	0.0387069	-0.0261171	0.0179252	68.634	0.00073079	0.304202	-0.042631	0.574553	0.776094
cg22762951	1	224518104	NVL	212	0.139231	0.0330351	-0.132931	0.0207999	0.00398762	-0.00234794	58.8806	-0.000363991	0.441167	0.105806	0.0916429	0.196538
cg18289048	1	225615672	LBR	885	-0.0862833	0.0294871	0.0776193	0.0258239	-0.000724058	0.000772106	106.636	0.000568757	0.101169	-0.104488	0.00443776	0.501554
cg19694282	1	225653200	EH	187645	-0.199063	0.00722967	0.149775	0.0207757	-0.0190751	0.0118484	62.1148	0.00147747	0.00504132	0.0105311	0.893146	0.000243485
cg09403042	1	225778347	EH	62498	0.120988	0.0160082	-0.0900395	0.0409591	0.00688937	-0.00669058	97.1145	-0.000231767	0.630345	-0.012294	0.823853	0.660576
cg20316614	1	226065637	TMEM63A	4783	-0.31754	0.000521908	0.166172	0.0350446	-0.0148469	0.00583618	39.3092	0.000277749	0.690021	0.00444442	0.95585	0.0618763
cg11423281	1	226109692	PYCR2	756	0.118691	0.00279658	-0.090459	0.00915785	0.00435798	-0.00359664	82.53	3.87932e-05	0.901291	0.0871872	0.038788	0.129599
cg02262835	1	226251515	H3F3A	1106	-0.468856	0.00508786	0.346678	0.0177926	-0.0174597	0.0138149	79.1246	-0.00185479	0.186004	0.2049	0.302664	0.00741354
cg26464410	1	226595938	PARP1	136	0.174142	0.0215519	-0.176714	0.00803438	0.0031941	-0.00296713	92.8943	-0.000503622	0.355627	-0.0370664	0.5446	0.227978
cg27288845	1	226670231	STUM	66270	-0.217239	0.0435949	0.187898	0.0469555	-0.0302971	0.0303996	100.338	0.00102212	0.199139	-0.065441	0.491882	0.0139746
cg23814988	1	226735605	STUM	896	-0.127094	0.0216407	0.15784	0.00125452	-0.00212171	0.00378355	178.326	0.000491508	0.226201	-0.0226721	0.65847	0.0189216
cg09326087	1	227160866	COQ8A	7493	0.125301	0.00764482	-0.118745	0.0040176	0.0066229	-0.00970207	146.493	0.000309671	0.415246	-0.0589173	0.158098	0.704768
cg18197973	1	227269994	CDC42BPA	235832	-0.230844	0.0116604	0.19036	0.0174771	-0.0192124	0.0142692	74.2708	0.00158957	0.0292671	-0.144645	0.0998431	0.129103
cg11520395	1	227924115	SP47	1417	-0.139256	0.00869658	0.13792	0.00324921	-0.0255224	0.0250188	98.0267	0.000493239	0.256468	-0.0214443	0.636877	0.154679
cg06286076	1	227967185	SP47	44487	0.150262	0.0252359	-0.126284	0.0318747	0.00646167	-0.00517698	80.1184	-0.000193953	0.672911	0.0385577	0.529896	0.338743
cg13308930	1	228093096	WNT9A	42580	-0.118146	0.013043	0.0937319	0.0243438	-0.022834	0.0173367	75.9249	0.000421845	0.310393	0.0345879	0.451752	0.154998	Yes
cg23777318	1	228332970	GUK1	565	0.222695	6.14534e-05	-0.110696	0.0194013	0.00984896	-0.00577832	58.6693	-0.000156617	0.737835	-0.0255213	0.604722	0.232205
cg00815519	1	228341886	GJC2	4470	-0.225076	0.0121895	0.219397	0.00547003	-0.0220407	0.0235205	106.714	-0.000739153	0.261323	-0.0441749	0.627313	0.0508094
cg11852843	1	228473781	OBSCN	77949	-0.15755	0.0055836	0.11416	0.0216986	-0.0264788	0.0206339	77.926	0.000667877	0.127038	0.0142671	0.800764	0.110626
cg21430666	1	228613073	HIST3H3	46	-0.180651	0.0425378	0.155004	0.0479603	-0.0175833	0.0129492	73.6449	0.000947569	0.0955343	-0.0207939	0.790636	0.182364
cg22838768	1	228881045	RHOU	10220	-0.157789	0.00147931	0.113452	0.00860428	-0.0167504	0.0123844	73.9352	0.000109151	0.764551	-0.057951	0.12896	0.170814
cg14582770	1	228901623	RHOU	30798	0.137317	0.0218819	-0.132095	0.011869	0.00680865	-0.00715987	105.159	-4.53234e-05	0.911461	-0.0622898	0.185884	0.134152
cg05994085	1	228973057	RHOU	102232	-0.0946864	0.0264745	0.0769483	0.0397761	-0.00356498	0.00234937	65.9011	-0.000120043	0.738223	-0.0269145	0.558925	0.0144756
cg03199390	1	229440048	RAB4A	33238	0.155255	0.016918	-0.146858	0.0098764	0.0132806	-0.0137893	103.83	-0.000117312	0.851021	-0.0508418	0.409165	0.334098
cg19697827	1	229671764	ABCB10	22678	0.138526	0.00126327	-0.135794	0.000369014	0.0053392	-0.00516898	96.812	-0.000335213	0.371223	0.0510565	0.306466	0.250014
cg03527893	1	229764706	URB2	2724	0.105681	0.0147257	-0.0773179	0.0413244	0.00392702	-0.00264622	67.3848	2.20172e-05	0.940272	-0.039296	0.341357	0.383942
cg08268031	1	229979353	URB2	217371	-0.199995	0.000676959	0.110297	0.0299502	-0.00629235	0.00397445	63.1632	-0.000360333	0.380388	0.0290399	0.584394	0.762449
cg07615755	1	230850821	AGT	484	-0.216464	0.000945327	0.180029	0.00177765	-0.0201273	0.0124223	61.7186	0.000779518	0.210072	0.0489172	0.494973	0.0659487
cg06770908	1	231155449	FAM89A	20546	-0.210287	2.69882e-06	0.0784583	0.0363848	-0.0253634	0.00745709	29.401	0.000777608	0.0307386	0.0369028	0.384588	0.0487304
cg15799663	1	231819412	DISC1	56850	0.0832156	0.0213691	-0.0705613	0.0257862	0.00286297	-0.00220748	77.1046	-0.000369181	0.1661	0.0288247	0.37173	0.0560703
cg04798062	1	232061910	DISC1	299348	0.107224	0.0425825	-0.0926473	0.0455882	0.00545999	-0.00403788	73.9539	0.000294867	0.541596	0.0215575	0.684685	#N/A
cg07221695	1	232649870	SIPA1L2	1373	-0.149502	0.0273206	0.156633	0.00918026	-0.0107178	0.0109372	102.047	0.00125864	0.0209978	-0.10827	0.0502164	0.0926495
cg25010876	1	233315052	PCNX2	80038	-0.275141	5.47278e-05	0.128153	0.0267357	-0.0312735	0.0178509	57.08	0.00119165	0.0314383	0.0687402	0.260616	0.085681
cg17898069	1	234445489	SLC35F3	95471	-0.168592	0.0328683	0.135769	0.0496571	-0.0246236	0.0220598	89.5881	0.000820088	0.270001	0.0446918	0.553307	0.167777
cg12056547	1	234484918	COA6	24296	-0.169908	0.0477625	0.303442	9.46947e-05	-0.0183014	0.0277063	151.389	0.000964029	0.215819	-0.0913905	0.317495	0.411805
cg11857665	1	234745902	IRF2BP2	630	0.145653	0.0170639	-0.188335	0.000538361	0.0027804	-0.00306349	110.182	-0.000221058	0.651951	0.053671	0.391406	0.338679
cg06907539	1	234987971	LINC01132	128181	0.152479	0.00850717	-0.135543	0.00715038	0.0226785	-0.00766432	33.7956	-0.00059801	0.213245	-0.0759931	0.175217	0.360742
cg13272845	1	235105998	TOMM20	186258	-0.372267	2.79476e-05	0.152551	0.0426942	-0.0139803	0.00623478	44.5971	0.000381727	0.412961	0.0624067	0.231606	0.107876
cg26884773	1	235256863	TOMM20	35393	-0.160707	0.0326085	0.159725	0.0165446	-0.0287718	0.0238275	82.8155	-7.50756e-05	0.905217	-0.0895936	0.227346	0.460176
cg01445495	1	235357824	ARID4B	45942	-0.205343	0.00109711	0.112329	0.0384343	-0.00932722	0.00456891	48.9847	0.00070434	0.144219	-0.0163114	0.774169	0.275642
cg11682702	1	235416786	ARID4B	74746	-0.291167	0.00282617	0.183121	0.0312974	-0.0118005	0.00833366	70.6211	0.000213538	0.771979	-0.10127	0.305896	0.135566
cg21920203	1	235489531	ARID4B	2001	-0.161569	0.0365787	0.152185	0.0242134	-0.0232593	0.0264735	113.819	0.000810849	0.219829	-0.0703741	0.376039	0.228723
cg18084450	1	235530719	TBCE	9	-0.133984	0.0188045	0.134796	0.0075013	-0.00236397	0.00249348	105.479	0.000103804	0.831231	-0.00346559	0.938403	0.254716
cg03760658	1	235866904	LYST	163323	0.144829	0.00382949	-0.101841	0.0197172	0.0100141	-0.00574752	57.3942	-0.000158386	0.648235	0.0349862	0.403713	0.167406
cg13677741	1	236031096	LYST	15912	-0.266014	0.0434043	0.332103	0.00469284	0.0111683	-0.00225779	20.2161	0.00139948	0.265854	-0.0230693	0.864117	0.447227
cg01789743	1	236159467	NID1	69014	0.181755	0.00523468	-0.134847	0.0180715	0.0161217	-0.00902224	55.9632	-0.000621577	0.135722	0.026679	0.62484	0.287959
cg04207746	1	236448232	ERO1B	2892	-0.148308	0.0491563	0.13216	0.0457493	-0.00773502	0.00711271	91.9546	0.000427863	0.406027	-0.0784758	0.201386	0.0228314
cg07497042	1	236557165	EDARADD	515	0.0957051	0.0156079	-0.0711978	0.0407663	0.00525976	-0.0032749	62.2634	-0.00037996	0.229748	0.012178	0.736785	0.122382
cg14195845	1	236911583	ACTN2	17049	-0.187205	0.015924	0.141873	0.0368845	-0.0402709	0.0207147	51.4385	0.000818281	0.179155	0.0319	0.657948	0.472334	Yes
cg18380528	1	237204939	RYR2	763	-0.431531	0.0172554	0.438222	0.00611601	-0.0546409	0.0742322	135.855	0.00177344	0.108877	-0.270352	0.081507	0.108479
cg20299559	1	238038734	LOC100130331	13258	-0.29713	0.0349026	0.308372	0.0132546	-0.034729	0.0241175	69.445	0.000121288	0.923744	0.057915	0.649988	#N/A
cg21453263	1	238065072	LOC100130331	39596	-0.39308	0.0266374	0.485345	0.00198346	-0.0486819	0.0660302	135.636	-0.000208597	0.890131	-0.0410138	0.822222	#N/A
cg11606501	1	240637490	FMN2	16695	-0.285836	0.00649737	0.198931	0.0294655	-0.00742431	0.00365542	49.2358	0.000593967	0.483862	-0.0371772	0.705307	0.637306
cg02447476	1	241308012	RGS7	212466	-0.160111	0.025425	0.124851	0.0462882	-0.0374662	0.0192043	51.2577	0.000358226	0.498417	0.0325101	0.603188	#N/A
cg03292648	1	242010305	EXO1	1188	-0.21925	0.0012815	0.128053	0.0293197	-0.0284578	0.0121413	42.6643	0.000664558	0.22733	-0.00942135	0.879412	0.197855
cg24546683	1	242097870	EXO1	85836	-0.204329	0.00638588	0.149049	0.0223569	-0.0186783	0.0128891	69.006	0.00127241	0.0131182	-0.0405927	0.529953	0.131026
cg06208834	1	243656201	SDCCAG8	206626	-0.113436	0.0142157	0.0943377	0.0201364	-0.0063708	0.00611077	95.9184	-0.000360589	0.250282	-0.0495736	0.230179	0.527049
cg06959596	1	244281475	ZBTB18	64967	-0.132077	0.0272674	0.109889	0.0373527	-0.0178029	0.0145215	81.5684	0.000329216	0.491991	0.0173397	0.741685	0.498335
cg26670485	1	244615549	ADSS	112	-0.0979812	0.0449867	0.0849802	0.0482245	-0.000833653	0.000781318	93.7222	1.76394e-05	0.961169	-0.0404342	0.322597	0.62831
cg22712329	1	244624555	CATSPERE	6875	-0.185782	0.0107656	0.197083	0.00228294	-0.00396348	0.0166281	419.532	0.000677012	0.199495	-0.0900696	0.164437	0.00265138
cg21197836	1	244753803	CATSPERE	129129	0.293423	0.0307317	-0.240145	0.042782	0.0374052	-0.0284591	76.0832	0.00132454	0.248526	-0.244446	0.0928377	0.0988541
cg05136737	1	244924918	DESI2	108565	-0.531156	1.32703e-05	0.232726	0.0237038	-0.0368264	0.0116618	31.6671	0.000778904	0.381138	0.108422	0.328267	0.0711997
cg21004105	1	244998205	COX20	434	0.0960554	0.0405096	-0.0889104	0.0310173	0.00168152	-0.00166049	98.7492	-0.00020843	0.593722	0.063445	0.164644	0.0884667
cg11553257	1	245082789	EFCAB2	50382	0.130984	0.00292793	-0.0804605	0.0354806	0.00379121	-0.00261895	69.0795	-0.000205541	0.526347	0.00240625	0.948737	0.0980388
cg11758853	1	245186217	EFCAB2	52585	0.111451	0.0114531	-0.0795823	0.0383793	0.0051272	-0.00277722	54.1663	-0.000298699	0.277664	0.0190506	0.646452	0.123619
cg07953201	1	245851802	KIF26B	42407	0.666008	0.00461257	-0.48213	0.0188015	0.0708279	-0.0539468	76.166	-0.00121218	0.491347	-0.0479234	0.827841	#N/A
cg24145007	1	245869090	KIF26B	550802	0.117133	0.00990607	-0.089385	0.0251353	0.00188891	-0.00381457	201.946	0.000216147	0.563641	-0.00349887	0.939607	#N/A
cg12844995	1	246051850	SMYD3	618794	0.140071	0.0131992	-0.104359	0.0350145	0.00270401	-0.00240889	89.0858	-0.000360107	0.295707	0.00775172	0.865964	#N/A
cg04565340	1	247083607	AHCTF1	11119	0.310606	8.62942e-05	-0.303988	1.34968e-05	0.028627	-0.0276136	96.4601	-0.00160544	0.042372	0.0883685	0.302714	0.366364
cg17885487	1	247275839	C1orf229	119	-0.213786	0.00429878	0.177316	0.00712286	-0.0071386	0.00599343	83.9581	0.00016124	0.811735	-0.0653696	0.428992	0.00242763
cg03773413	1	247335974	ZNF124	655	0.103681	0.00842482	-0.0758985	0.0281772	0.00462923	-0.00361802	78.1561	-0.000299037	0.358014	0.00355005	0.920506	0.102504
cg24226789	1	247463987	ZNF496	31058	-0.125599	0.0375696	0.120894	0.0227325	-0.0056577	0.00500856	88.5264	0.00014377	0.766803	0.0725096	0.262617	0.120615
cg02788731	1	247751498	OR2G2	164	-0.44639	0.00300351	0.256811	0.0480904	-0.0450787	0.0204835	45.4393	0.00273925	0.00634329	0.0659034	0.64349	0.0191647
cg03147584	1	247911724	OR1C1	9984	-0.36328	0.00143094	0.220258	0.0257339	-0.0207557	0.0111337	53.6415	0.00122369	0.102085	-0.0887841	0.285413	0.222027
cg10818986	1	248083146	OR2T8	1174	-0.320182	0.0252838	0.249134	0.0467171	-0.0489725	0.0320937	65.5342	0.00266151	0.00398152	-0.0835081	0.523587	0.225673
cg07702486	1	248512379	OR14C36	301	-0.205352	0.0421028	0.19348	0.029087	-0.0222339	0.017229	77.4899	0.00125666	0.172583	0.0325074	0.772784	0.537841
cg07726288	1	248855278	OR14I1	9672	0.365724	0.0043818	-0.258394	0.0212223	0.0521425	-0.0307164	58.9086	-0.00100164	0.247809	-0.000467296	0.996293	0.000748097
cg11681597	1	249116587	SH3BP5L	3567	0.110556	0.0021676	-0.0991253	0.00170352	0.00935743	-0.0074355	79.4609	-0.000186476	0.559131	0.0705984	0.0857905	0.0051284
cg19625216	1	249132108	ZNF672	422	-0.125812	0.0441986	0.151353	0.00641178	-0.00170463	0.00264423	155.121	0.000342824	0.393169	-0.0877316	0.104972	0.175951
cg16095593	1	249154759	ZNF692	1443	0.13679	0.0278259	-0.109046	0.0454441	0.0044752	-0.00419259	93.6848	-0.000298702	0.393375	-0.0168312	0.748186	0.0459378
cg01070143	2	241297	SH3YL1	23513	0.0964534	0.00611377	-0.15057	2.77365e-06	0.00574822	-0.00954005	165.965	-0.000826351	0.0111928	0.0554066	0.144492	0.0739065
cg23302945	2	594950	TMEM18	82489	-0.147705	0.0124955	0.116998	0.0243351	-0.0216288	0.0192801	89.1409	0.000714667	0.153037	0.0512276	0.35287	0.677634
cg03818371	2	650969	TMEM18	26470	-0.308845	0.0496413	0.273326	0.048072	-0.0291002	0.0218578	75.1123	0.000453354	0.723257	-0.333291	0.0141148	0.0782844
cg23224314	2	714230	TMEM18	36790	-0.345617	0.0259751	0.269782	0.0468279	-0.0336875	0.0425705	126.369	0.00257542	0.0269223	-0.446277	0.000518399	0.956814
cg02109434	2	946061	SNTG2	493	0.527912	0.00412019	-0.326986	0.0404134	0.0360481	-0.0278138	77.1576	-0.00110686	0.409316	0.0318593	0.856061	#N/A
cg23953176	2	947515	SNTG2	960	0.586426	0.0329209	-0.483116	0.0443222	0.0554189	-0.0571028	103.038	-0.00168586	0.429293	-0.0563638	0.816628	#N/A
cg03853274	2	1052702	SNTG2	106147	0.226977	0.0276261	-0.386919	3.68709e-05	0.0324092	-0.0549886	169.67	-0.00229952	0.00417521	-0.152459	0.235341	#N/A
cg05036191	2	1052729	SNTG2	106174	0.383171	0.0064668	-0.353452	0.00430745	0.0697032	-0.0590469	84.7119	-0.00153417	0.107158	-0.118243	0.307731	#N/A
cg02509569	2	1159233	SNTG2	212678	-0.206251	0.0323852	0.182692	0.0309422	-0.0272022	0.0319637	117.504	0.00182589	0.000381842	0.0679165	0.403646	#N/A
cg03205046	2	1805302	MYT1L	529743	-0.350227	0.00116512	0.509966	2.72759e-07	-0.0154498	0.0270834	175.3	0.000948404	0.381871	-0.303306	0.0577517	0.538802
cg24066980	2	1864151	MYT1L	470894	-0.314397	0.00733626	0.203465	0.0472818	-0.0404545	0.0377805	93.3903	0.00057404	0.529739	0.0694256	0.559763	0.0270043
cg01586352	2	1871382	MYT1L	463663	-0.225785	0.0331769	0.279452	0.00298019	-0.00946541	0.0145435	153.649	0.000280996	0.769566	0.189594	0.119294	0.0585011
cg22332818	2	1904715	MYT1L	22320	-0.339106	0.00280901	0.246625	0.0117056	-0.0379783	0.0267951	70.5537	0.00158606	0.0621351	-0.163561	0.14613	#N/A
cg19545517	2	1927892	MYT1L	407153	-0.375455	0.0134254	0.32309	0.0151969	-0.0453535	0.0374781	82.6353	0.00157207	0.256206	0.0937271	0.56162	#N/A
cg12849224	2	1940991	MYT1L	394054	-0.33973	0.0207418	0.272099	0.0342498	-0.0434523	0.0473704	109.017	0.000880475	0.446039	0.128876	0.437438	#N/A
cg06401307	2	1978113	MYT1L	356932	-0.335681	0.00552011	0.218247	0.0377443	-0.0483786	0.0328794	67.9627	0.00155043	0.0633034	0.0199545	0.851634	#N/A
cg02870147	2	1983518	MYT1L	193242	-0.471302	0.0371609	0.435695	0.0285479	-0.0769677	0.0652753	84.8087	0.00380283	0.0263771	0.0760797	0.708802	#N/A
cg03221579	2	2321772	MYT1L	13273	-0.2786	0.046012	0.332224	0.00732901	-0.0283316	0.0403537	142.433	0.00261936	0.00652105	0.049942	0.667993	#N/A
cg15300436	2	2321788	MYT1L	13257	-0.319209	0.0109823	0.367354	0.000986196	-0.0191662	0.0276234	144.126	0.00155141	0.126265	0.134757	0.285217	#N/A
cg22939379	2	2669206	MYT1L	334160	-0.260636	0.00561684	0.167542	0.0396244	-0.0278072	0.0147073	52.8904	0.00162289	0.0282168	0.0116627	0.900232	#N/A
cg12666921	2	2672667	MYT1L	337621	-0.745405	0.000609472	0.453636	0.0156815	-0.0507225	0.020406	40.2306	0.00202569	0.355097	-0.0710382	0.765124	#N/A
cg27021034	2	2700917	MYT1L	365871	-0.445979	0.00104122	0.344075	0.00388775	-0.0508984	0.0415014	81.5377	0.00163989	0.140341	0.0634111	0.668952	#N/A
cg24832715	2	3005808	EIPR1	375845	-0.368261	0.0285947	0.305968	0.0383961	-0.0634725	0.0531283	83.7028	0.000188843	0.861933	-0.0239394	0.872749	#N/A
cg07586391	2	3063651	EIPR1	318002	-0.301955	0.00862451	0.297178	0.00339647	-0.048054	0.0507655	105.643	0.0012275	0.160896	-0.0660415	0.457086	#N/A
cg06989393	2	3080704	EIPR1	300949	-0.199896	0.0106329	0.156826	0.0223562	-0.0216393	0.0167592	77.448	0.00138808	0.00652214	-0.00306846	0.969743	#N/A
cg08338720	2	3130349	EIPR1	251304	-0.159613	0.00180976	0.0915591	0.0390383	-0.0253393	0.0089632	35.3727	0.00055381	0.236209	-0.0203895	0.735735	#N/A
cg13217419	2	3184659	EIPR1	196994	0.0890237	0.0470167	-0.0948568	0.0165106	0.0117025	-0.0136696	116.809	-0.000123978	0.668348	0.078098	0.0517132	0.989605
cg05290450	2	3272915	EIPR1	108738	-0.0921813	0.0288525	0.0818969	0.0268638	-0.00799272	0.00686829	85.9319	-0.000426255	0.124643	0.0291444	0.382629	0.35063
cg23242708	2	3322335	EIPR1	59318	0.108544	0.0196284	-0.0801444	0.0495583	0.000981147	-0.000933148	95.1079	-0.000543992	0.176839	0.0510153	0.269478	0.227893
cg27320069	2	3458355	TRAPPC12	66963	0.104499	0.0285738	-0.124714	0.00331295	0.00407141	-0.00468857	115.158	-0.000285017	0.481399	0.0457039	0.358252	0.0626405
cg01873619	2	3493623	TRAPPC12	102231	0.247281	0.00848271	-0.204289	0.012993	0.0306615	-0.0299617	97.7178	-0.000682051	0.386979	-0.0252869	0.777859	0.0530718
cg19291087	2	3502760	ADI1	20590	-0.102815	0.047667	0.121769	0.00810361	-0.00753105	0.00782082	103.848	0.000391005	0.359143	0.0214202	0.698283	0.0665468
cg05905781	2	3523935	ADI1	584	-0.108054	0.0394761	0.108645	0.0186766	-0.0198938	0.0207793	104.451	-0.000219937	0.562582	0.0465022	0.34631	0.0985948
cg05642596	2	3718911	ALLC	13124	-0.293058	0.00769466	0.207933	0.0302191	-0.0431267	0.0345997	80.228	0.00141621	0.0658703	-0.108714	0.247565	0.0614284
cg06144418	2	3888390	LINC01304	133232	-0.274994	0.0461765	0.400532	0.00114487	-0.0431558	0.049996	115.85	0.00199087	0.0563702	0.0611648	0.64079	0.748919
cg02969706	2	6072283	SILC1	536	-0.169427	0.0262734	0.255286	0.000206845	-0.0346456	0.0445281	128.524	0.000545262	0.40768	0.00604384	0.938094	#N/A
cg11026799	2	6072848	SILC1	28	-0.254456	0.0387722	0.219432	0.0431637	-0.0476908	0.0395225	82.8724	0.00219408	0.0380279	0.0475246	0.654341	#N/A
cg15373530	2	6073126	SILC1	306	-0.315826	0.0289133	0.473315	0.000274337	-0.055081	0.0668589	121.383	0.00264889	0.0033834	0.040909	0.764993	#N/A
cg24712419	2	6720339	LINC00487	190103	-0.341753	0.0338797	0.305673	0.030831	-0.0234486	0.0158768	67.7093	0.000973296	0.473749	0.0298772	0.854393	#N/A
cg19277406	2	7218396	RNF144A	160872	-0.186596	0.0200434	0.161338	0.0220073	-0.0128497	0.0108747	84.6302	0.00153123	0.00351245	-0.138996	0.0309535	0.267044
cg13449463	2	7560825	LOC100506274	567	-0.473442	0.00274471	0.418222	0.00263517	-0.0270228	0.0265391	98.21	0.00291401	0.049438	0.0194842	0.918815	#N/A
cg06655532	2	7898473	LINC00298	218504	0.643971	0.00835915	-0.483075	0.0239163	0.0999811	-0.0583479	58.3589	0.000570835	0.770127	0.23805	0.283631	#N/A
cg11805664	2	8156001	LINC00299	312548	-0.27309	0.011426	0.235568	0.0130997	-0.0270237	0.0227903	84.3343	0.00161982	0.0318199	0.0409557	0.680888	#N/A
cg18864275	2	8257163	LINC00299	211386	-0.232881	0.00255712	0.15961	0.0175858	-0.0288228	0.013292	46.1161	0.00106645	0.0560291	-0.0634055	0.409434	#N/A
cg07452859	2	8408906	LINC00299	59643	-0.165726	0.0361945	0.159407	0.022538	-0.0199525	0.0164264	82.3276	0.000473415	0.494175	-0.0704258	0.391891	#N/A
cg21105204	2	8419542	LINC00299	49007	-0.208835	0.0120859	0.165051	0.0234571	-0.0180337	0.00183786	10.1913	0.000129124	0.839135	-0.179912	0.0294816	#N/A
cg17737612	2	8469803	LINC00299	1253	0.0966065	0.0198247	-0.0852035	0.019289	0.0046022	-0.00438236	95.2232	5.54831e-05	0.879153	-0.0320957	0.431643	#N/A
cg15015275	2	8470042	LINC00299	1492	-0.22387	0.0421232	0.203428	0.0355652	-0.0345981	0.0240814	69.6033	0.00103794	0.218267	-0.128243	0.247277	#N/A
cg09144642	2	8492669	LINC00299	24119	-0.27815	0.00163959	0.158995	0.0385544	-0.0276514	0.0113467	41.0349	0.000301124	0.584241	-0.148314	0.0302437	0.151669
cg04361019	2	8600980	LINC00299	132430	-0.176168	0.00404846	0.138649	0.00937949	-0.0123609	0.010692	86.4984	0.000622721	0.183213	-0.0762827	0.15124	0.846913
cg27441011	2	9043858	MBOAT2	100018	-0.115202	0.0487215	0.121113	0.018526	-0.00428876	0.004774	111.314	0.000563328	0.194964	0.000568848	0.990637	0.0285524
cg26539873	2	9713974	YWHAQ	57132	-0.221368	0.0291316	0.181614	0.0411726	-0.0163155	0.0154204	94.514	0.000886322	0.156409	-0.0715266	0.398179	0.292117
cg21462343	2	9780248	YWHAQ	9141	-0.169987	0.00822932	0.112609	0.0448994	-0.0200368	0.0117916	58.8497	7.55367e-05	0.865748	-0.0087657	0.872621	0.0230101
cg09530946	2	10309585	C2orf48	27603	0.0838432	0.0408947	-0.0906176	0.0121254	0.0043177	-0.00462459	107.108	-0.000255722	0.372701	0.0280057	0.467343	0.0510997
cg15279657	2	10371777	C2orf48	89795	-0.107702	0.0440627	0.130495	0.00606227	-0.0177961	0.0201656	113.314	-0.000290925	0.561943	-0.0714014	0.136966	0.17336
cg21892708	2	10954197	PDIA6	23906	0.0974545	0.019435	-0.0904829	0.0134479	0.00281228	-0.00323002	114.854	-0.000299978	0.391086	0.0247218	0.558139	0.00238407
cg21128787	2	11076220	KCNF1	24156	0.344768	0.0203491	-0.274617	0.0349807	0.0315466	-0.0235424	74.6274	-0.000603074	0.651748	0.119723	0.418573	0.0972972
cg22490254	2	11269719	FLJ33534	2628	0.216375	0.0181582	-0.161865	0.0441592	0.0215995	-0.0158641	73.4464	0.000132673	0.832746	-0.0110386	0.88364	0.0771954
cg09977620	2	11673018	GREB1	1224	-0.327723	0.00852452	0.214283	0.0481433	-0.0527278	0.0314031	59.557	0.0025448	0.0125409	0.142891	0.271431	0.15991
cg18451529	2	15698011	NBAS	3461	-0.165857	0.0031708	0.105911	0.0303258	-0.00851171	0.00615265	72.2845	0.000602647	0.164193	-0.108504	0.0113606	0.432678
cg04597991	2	15703096	NBAS	1623	-0.135979	0.0210849	0.108622	0.0359958	-0.0206296	0.0163822	79.4111	0.000157094	0.726602	-0.026947	0.619367	0.589735
cg10136340	2	15838484	DDX1	106738	0.0775709	0.0309578	-0.0721124	0.022469	0.004426	-0.00443223	100.141	-0.000233869	0.425992	-0.000883203	0.981487	0.12725
cg03803216	2	16015104	MYCNOS	66741	-0.117834	0.000997569	0.0688056	0.0262435	-0.0235684	0.015258	64.7393	0.000614897	0.0263491	0.000262347	0.992963	0.152258
cg12890430	2	16420617	FAM49A	426517	0.124174	0.0254437	-0.0984495	0.0420261	0.00427436	-0.00336287	78.6754	-0.000361884	0.419587	0.039618	0.425762	#N/A
cg24639098	2	16534264	FAM49A	312870	-0.135571	0.0291269	0.107199	0.0490233	-0.0232762	0.0192585	82.7391	0.000540386	0.307599	0.0194469	0.761496	#N/A
cg16018385	2	16573350	FAM49A	273784	-0.192646	0.0229866	0.233564	0.00192032	-0.0214677	0.0176131	82.0445	0.000664582	0.326536	0.0297257	0.710639	#N/A
cg03263115	2	16687315	FAM49A	159819	0.122246	0.00926635	-0.105676	0.0105112	0.00438658	-0.0043595	99.3827	0.000255773	0.540954	-0.0393278	0.403093	0.49192
cg04905755	2	18635845	RDH14	106114	-0.208272	0.0123961	0.19963	0.00657675	-0.00992781	0.00866152	87.2451	0.000313676	0.609955	-0.0894502	0.206028	0.874105
cg10039480	2	19572032	OSR1	13659	-0.231612	0.0330749	0.247588	0.0101165	-0.0250995	0.0202996	80.8766	0.000584613	0.347294	-0.187862	0.0143193	0.170442
cg21205089	2	19674070	OSR1	115697	-0.494428	0.00889363	0.336518	0.0414586	-0.0732588	0.0500211	68.2799	-0.000908401	0.564079	-0.0143775	0.925795	0.452505
cg16710094	2	19694732	OSR1	136359	-0.306814	0.0106219	0.231372	0.0281485	-0.0330779	0.0160557	48.5391	0.00174847	0.0465222	-0.176439	0.0914561	0.217594
cg19960616	2	19886939	LINC00954	181676	-0.421541	0.00297371	0.24314	0.0489327	-0.0699165	0.0232004	33.183	-0.000399219	0.672897	0.100874	0.358359	2.09e-05
cg10533943	2	20423171	SDC1	1756	-0.191826	0.0266263	0.158283	0.0371165	-0.0136937	0.0127256	92.9301	0.000904636	0.168227	0.0421735	0.600356	0.10319
cg26961622	2	20426146	SDC1	951	-0.202723	0.0119987	0.157817	0.0252563	-0.0135476	0.0105618	77.9605	0.00137133	0.0167188	-0.0836199	0.208447	0.132681
cg10708221	2	20647373	RHOB	537	-0.0808864	0.00572065	0.05958	0.0197476	-0.000773152	0.000577834	74.7374	5.18688e-05	0.800524	-0.0229965	0.351252	0.0484679
cg16258854	2	20648194	RHOB	1358	-0.674444	0.00124692	0.426121	0.0195586	-0.0729936	0.0506112	69.3365	0.000729341	0.608364	0.24702	0.107051	0.00307094
cg12222906	2	20738909	HS1BP3	111955	-0.321991	0.0101873	0.308479	0.00541259	-0.0638933	0.0304247	47.6181	0.000113057	0.920204	0.072558	0.600947	0.0829279
cg00935993	2	21022933	LDAH	105	-0.155449	0.00345702	0.132519	0.00460247	-0.00620115	0.00577718	93.1631	0.000598525	0.140858	-0.0888076	0.0697739	0.241861
cg12571016	2	21346219	APOB	79273	0.206048	0.042029	-0.240878	0.00777349	0.0339676	-0.0396783	116.812	-0.00152494	0.0530106	-0.0275903	0.78026	0.00803201
cg10561983	2	23454432	KLHL29	153866	-0.467161	0.0259824	0.380313	0.0389165	-0.0355033	0.0258282	72.7487	0.00201013	0.183571	-0.058249	0.730518	#N/A
cg09969392	2	23741540	KLHL29	133241	0.11657	0.0349165	-0.106899	0.0269124	0.0048114	-0.0161882	336.454	0.000329017	0.481355	-0.0306358	0.576877	0.365833
cg03880733	2	23784893	KLHL29	29437	0.159845	0.000646183	-0.0873053	0.0309517	0.00845307	-0.00498564	58.9803	-0.00016357	0.62038	0.0570036	0.180996	0.742037
cg15477048	2	24714699	NCOA1	72480	-0.128305	0.0293431	0.136733	0.00877863	-0.0034	0.00398952	117.339	0.000648085	0.297411	-0.056044	0.360641	#N/A
cg21357024	2	25265137	EFR3B	163	0.0764083	0.0205542	-0.0719189	0.013235	0.000723265	-0.000679607	93.9638	-0.00066549	0.011855	-0.0453301	0.18698	0.271694
cg20104616	2	25420867	POMC	29307	-0.0994193	0.0494245	0.119029	0.0079119	-0.01424	0.0156623	109.988	0.00021858	0.549934	-0.0912177	0.0602094	0.102815
cg04950461	2	25450598	DNMT3A	114861	-0.226314	0.0111977	0.189813	0.0153274	-0.0274154	0.0210264	76.6958	0.0019513	0.00532067	-0.113418	0.200713	0.00323358
cg23819440	2	25486730	DNMT3A	78729	0.0980239	0.0323048	-0.0793078	0.0487875	0.0154606	-0.0143637	92.9053	-0.000223617	0.4959	0.00818091	0.863257	0.0547175
cg00967120	2	25790572	DTNB	105944	-0.137518	0.00595155	0.127563	0.00389787	-0.0146463	0.0148039	101.076	0.000564575	0.0980585	0.0530311	0.319649	0.812924
cg06621861	2	25887689	DTNB	8827	-0.203336	0.000847293	0.135799	0.0100328	-0.0107605	0.00680302	63.2222	0.00100629	0.00265182	-0.0401356	0.491791	0.985876
cg24855396	2	26700056	OTOF	81510	-0.209678	0.0147407	0.173574	0.0215084	-0.0218802	0.0164555	75.2071	0.000756479	0.31091	-0.139013	0.0786449	0.132984
cg08121594	2	26987048	SLC35F6	94	-0.133886	0.0292581	0.196166	0.000385634	-0.00137695	0.00239153	173.682	0.000872009	0.0712874	-0.108046	0.0558244	0.0785094
cg06944029	2	27273287	AGBL5	1204	-0.25709	0.000451328	0.171638	0.00685633	-0.00280907	0.00204946	72.9586	0.000551522	0.329576	-0.115605	0.103608	0.363034
cg20651084	2	27593292	EIF2B4	32	-0.146393	0.00228657	0.110862	0.00791661	-0.00100627	0.000844448	83.9188	-4.76373e-05	0.906474	-0.136289	0.00412466	0.0826093
cg20627834	2	28235555	BABAM2	82864	0.116657	0.0242766	-0.108694	0.0176945	0.00808626	-0.00937546	115.943	-0.000530913	0.249674	0.0193658	0.692681	0.619286
cg01103911	2	29044463	SPDYA	5599	-0.116089	0.0490377	0.118036	0.0227391	-0.0028194	0.00289867	102.812	0.000178528	0.759508	-0.022787	0.733196	0.0063037
cg11542316	2	29135582	WDR43	18048	0.201152	0.00971803	-0.163937	0.0163214	0.0173881	-0.0137071	78.8301	5.28191e-05	0.923922	-0.0365159	0.59824	0.276709
cg14737009	2	29465558	ALK	678919	-0.206761	0.00603464	0.145926	0.0260191	-0.0221306	0.0120348	54.3808	0.00115982	0.0755167	0.0726391	0.416292	0.0537471
cg14712117	2	29466213	ALK	678264	-0.355842	0.000964191	0.287759	0.0022887	-0.040537	0.0285885	70.5244	0.00119217	0.0801026	-0.116137	0.234821	0.687366
cg14905577	2	29558460	ALK	586017	-0.270012	0.00686558	0.174804	0.0444783	-0.0453875	0.018705	41.2119	0.0010868	0.111419	-0.0417938	0.666405	0.904462
cg09420659	2	29689085	ALK	455392	-0.163917	0.0449182	0.204447	0.00495141	-0.0229474	0.0172471	75.1594	0.000655622	0.310821	-0.174228	0.0249286	#N/A
cg08321264	2	30245660	ALK	101182	-0.153689	0.0437378	0.146951	0.0284434	-0.0213601	0.0153379	71.8063	0.00107819	0.0804465	-0.107754	0.131436	0.053124
cg06893549	2	31751294	SRD5A2	54746	-0.217478	0.0418936	0.22503	0.0168871	-0.0167626	0.0179763	107.24	0.00174106	0.0139989	-0.146252	0.140097	0.0821249
cg02049734	2	31806284	SRD5A2	243	0.176197	0.0270077	-0.170363	0.0163995	0.0195295	-0.00988643	50.6231	-0.00023786	0.690871	-0.0711319	0.384044	0.0939747
cg17678946	2	32235925	MEMO1	28937	-0.109762	0.0142614	0.0909488	0.0208201	-0.00137068	0.00115462	84.2369	0.000363406	0.232363	-0.0877916	0.0163349	0.0373393
cg27051138	2	32393793	SLC30A6	2882	-0.1129	0.0309145	0.113731	0.0136133	-0.00748316	0.00808602	108.056	3.80421e-05	0.909242	-0.0254876	0.566392	0.13273
cg15243027	2	32784469	BIRC6	202372	0.158245	0.00776841	-0.120842	0.0209414	0.00891488	-0.00624361	70.0359	-0.000795443	0.0970122	-0.037827	0.458402	0.340158
cg09504692	2	33169353		17158	0.114151	0.00380585	-0.0734879	0.0312989	0.00438014	-0.00283231	64.6624	9.93515e-06	0.97353	0.0444061	0.197153	#N/A
cg01590866	2	33217152	LTBP1	44782	0.0709298	0.0282914	-0.0572187	0.0433111	0.00297289	-0.00249412	83.8956	0.000121912	0.666128	0.0137913	0.645494	#N/A
cg27529883	2	36199114	CRIM1-DT	383599	-0.232298	0.0183727	0.182614	0.0342689	-0.0169962	0.00964381	56.7411	0.00100821	0.219794	0.0952753	0.302158	#N/A
cg23489390	2	36712570	CRIM1	129199	-0.190677	0.0407248	0.239578	0.00378933	-0.0206631	0.0225438	109.102	0.00175077	0.0105861	-0.0715995	0.365843	0.00255369
cg11878771	2	37277494	HEATR5B	33991	0.141181	0.00611204	-0.103953	0.0212249	0.00821625	-0.00851626	103.651	-0.000181023	0.61534	0.0425717	0.400945	0.143412
cg24523650	2	37381088	EIF2AK2	3102	0.164299	0.00849484	-0.12201	0.0257553	0.0128813	-0.00762936	59.2283	-0.00117916	0.00375481	0.0347086	0.48774	0.0232312
cg07447116	2	37892556	CDC42EP3	7122	0.112687	0.0098992	-0.076295	0.0457555	0.00312796	-0.00212937	68.0754	-0.000179073	0.587286	-0.00271252	0.948957	0.7152
cg08761102	2	38303844	CYP1B1	520	-0.183349	0.0259414	0.182126	0.0121102	-0.0023825	0.00307279	128.973	-0.000587257	0.364233	0.00830099	0.929881	0.0819025
cg05381748	2	38446853	CYP1B1-AS1	88605	-0.11223	0.0334972	0.0993421	0.032694	-0.00466561	0.00427963	91.7272	-0.000412082	0.406694	-0.0604399	0.24609	0.0725248
cg19079769	2	38645096	ATL2	40663	-0.147002	0.0259707	0.12636	0.0289406	-0.0266322	0.0201588	75.6933	0.000653879	0.117111	-0.0163983	0.798794	0.211704
cg05275752	2	38892887	GALM	165	-0.212871	0.00808543	0.149739	0.0338544	-0.00213958	0.000756052	35.3365	0.00034737	0.577104	0.0463946	0.5031	0.156082
cg10926587	2	39410735	CDKL4	45938	-0.11372	0.0435107	0.134758	0.00706957	-0.00623115	0.0046716	74.9718	-0.000116203	0.849126	-0.0360402	0.629983	0.409237
cg10062694	2	39499756	MAP4K3	164697	0.149363	0.00438601	-0.102369	0.0250106	0.011037	-0.00593579	53.7806	-0.000357097	0.40623	0.0139329	0.781949	0.185457
cg03659856	2	39891729	TMEM178A	909	-0.149014	0.0194335	0.209083	0.000275475	-0.0241373	0.0259676	107.583	0.00156829	0.000383584	-0.0687477	0.276837	0.0453875
cg05256584	2	40452795	SLC8A1	286780	0.173295	0.00153019	-0.11267	0.0173953	0.00575655	-0.00326855	56.7797	-0.000202022	0.615305	0.031873	0.479725	#N/A
cg20508364	2	40556793	SLC8A1	182782	-0.21053	0.0460732	0.234833	0.0119757	-0.0236756	0.0249525	105.393	0.00089682	0.296846	0.00382242	0.966039	#N/A
cg27060355	2	40590871	SLC8A1	148704	-0.157209	0.0433583	0.217278	0.00177565	-0.0141512	0.0171634	121.286	0.000678182	0.260738	-0.0194442	0.789685	#N/A
cg20120340	2	40734417	SLC8A1	5158	-0.23881	0.000799947	0.236684	0.000171308	-0.0250937	0.0207912	82.8543	0.00176275	0.000204654	-0.0785034	0.274414	#N/A
cg25133136	2	40767347	SLC8A1	27771	-0.258782	0.0315219	0.273442	0.00994268	-0.014103	0.0146448	103.842	0.00188468	0.013213	-0.019683	0.859575	#N/A
cg23461488	2	41925803	LINC01913	178892	-0.125066	0.00796903	0.148827	0.000425866	-0.0175252	0.0163824	93.4792	0.000768093	0.115543	0.0711201	0.191148	0.746229
cg09189355	2	42103227	LINC01913	1468	-0.104479	0.0311308	0.107648	0.0119766	-0.00572606	0.00595978	104.082	-3.73446e-05	0.916547	0.0558388	0.234575	0.35341
cg14677969	2	42192165	C2orf91	11221	0.110795	0.00978797	-0.092914	0.0133592	0.00282802	-0.00281134	99.41	-0.000178545	0.609788	0.00858865	0.838053	0.162775
cg13168280	2	42286495	PKDCC	11333	-0.11896	0.0109885	0.0831805	0.0415309	-0.00422906	0.00375851	88.8734	0.000292736	0.296936	-0.0141617	0.745926	0.271919
cg05400385	2	42343543	EML4	52947	0.132735	0.00919139	-0.114413	0.0105971	0.00538271	-0.00470146	87.3437	-1.45919e-05	0.970938	0.0858592	0.086579	0.00258909
cg04741211	2	42399049	EML4	2558	0.182675	0.0286661	-0.168226	0.0218825	0.0286077	-0.0286454	100.132	0.000206198	0.69085	0.0227771	0.733405	0.0071949
cg24428196	2	42685272	KCNG3	35965	-0.194851	0.0007281	0.127861	0.0105225	-0.0135667	0.00919412	67.77	0.000505858	0.224995	0.0449975	0.368245	0.0273389
cg11469857	2	43068633	HAAO	48881	-0.152841	0.0230927	0.123885	0.0350868	-0.00918653	0.0123709	134.663	0.000190443	0.687572	-0.0537378	0.341885	0.00984849
cg07296650	2	43145429	HAAO	125677	-0.273915	6.41961e-05	0.151354	0.00995831	-0.0389528	0.0192882	49.5168	0.000209957	0.606231	-0.00514651	0.924002	0.132728
cg26036114	2	43316752	ZFP36L2	136993	-0.161022	0.0121852	0.202016	0.000428942	-0.00976494	0.011159	114.276	0.00121768	0.0100276	-0.0115205	0.862029	0.757798
cg10404265	2	44034401	DYNC2LI1	33222	0.102116	0.0489453	-0.0899186	0.0497858	0.00681659	-0.00551203	80.862	-0.000236231	0.566207	-0.0355741	0.449032	0.0551934
cg19876983	2	44045853	ABCG5	20151	-0.49472	2.39007e-05	0.201102	0.0426142	-0.08771	0.0367166	41.8613	0.00131772	0.171577	0.0413298	0.693321	0.121575
cg11467440	2	44065278	ABCG5	726	-0.160115	0.039544	0.139971	0.0404232	-0.0136819	0.0106696	77.9834	0.00158911	0.00424949	-0.061115	0.391654	0.270503
cg10317145	2	44065680	ABCG5	324	-0.144798	0.00472325	0.096717	0.0303924	-0.0147588	0.00824107	55.8385	0.000268169	0.461599	-0.00791388	0.860699	0.0786996
cg07200402	2	45034296	CAMKMT	445252	-0.184143	0.0488021	0.169424	0.0403216	-0.00241545	0.0029079	120.388	0.000702012	0.202507	-0.0825434	0.190477	0.522947
cg25049256	2	45124627	SIX3	44410	-0.240135	0.048482	0.270031	0.0120065	-0.0413989	0.0408398	98.6495	0.00215392	0.00989767	-0.0958717	0.350171	0.840541
cg02863169	2	45173548	SIX3	4510	-0.216639	0.0246152	0.182292	0.0310354	-0.0306334	0.0262237	85.6048	0.000942195	0.137569	-0.0890861	0.291392	0.114467
cg19756790	2	45176863	SIX3	7825	-0.352737	0.00135033	0.245937	0.0100338	-0.0407639	0.0339709	83.3359	0.00162005	0.103104	-0.11073	0.431835	0.293016
cg13704086	2	45177125	SIX3	8087	-0.339535	0.0355592	0.372694	0.00878428	-0.0155874	0.0308379	197.838	0.00118399	0.382469	-0.137542	0.441145	0.320627
cg19011380	2	45295783	SIX2	59240	-0.265378	0.00312331	0.184818	0.0180548	-0.0451193	0.0322031	71.3733	0.00143951	0.0604625	-0.033898	0.73756	0.280271
cg20416129	2	45296756	SIX2	60213	-0.303029	0.00470774	0.250212	0.00768996	-0.0537762	0.0251937	46.8492	0.00142128	0.164489	-0.0171652	0.891477	0.167062
cg19359676	2	45534806	LINC01121	52725	-0.282548	0.0204318	0.224093	0.0358041	-0.0418177	0.0284731	68.0886	0.00119247	0.20556	-0.056613	0.598394	#N/A
cg15679981	2	45616428	SRBD1	222005	0.0976982	0.0102925	-0.0744551	0.0255512	0.00433717	-0.00268692	61.9511	2.049e-05	0.942655	0.0286935	0.432515	0.353562
cg05787590	2	46106913	PRKCE	227869	0.0908192	0.0286855	-0.0773185	0.0336755	0.00308281	-0.00334407	108.475	-0.000135444	0.671712	0.041329	0.235714	#N/A
cg12245956	2	47205784	TTC7A	28281	0.161537	0.00041213	-0.0980306	0.013185	0.0083923	-0.00641435	76.4314	-0.000424127	0.34	0.0661247	0.221864	0.222
cg24211994	2	47905207	MSH2	275000	-0.310434	0.000266007	0.213513	0.00375048	-0.0422831	0.0273889	64.775	0.00133685	0.0539783	-0.00251676	0.973882	0.0996618
cg21702478	2	48008267	MSH6	1954	-0.242646	0.000987794	0.160617	0.0117047	-0.0203149	0.0156332	76.9545	0.000949683	0.132679	-0.0814618	0.277622	0.114029
cg20712912	2	48648104	PPP1R21	19804	-0.103677	0.00862294	0.127816	0.000305253	-0.00136961	0.00193268	141.112	0.000164348	0.668826	-0.0199196	0.646052	0.0135432
cg05885717	2	53681296	ASB3	405874	0.0935447	0.0299372	-0.0876431	0.0203258	0.00415205	-0.0130625	314.604	0.000106611	0.744693	-0.00573767	0.874949	#N/A
cg13714055	2	55086721	EML6	134571	0.127008	0.0140278	-0.102947	0.0215614	0.00721917	-0.00557234	77.188	-0.000461419	0.219344	-0.00806859	0.865034	0.216707
cg05298352	2	55198780	EML6	17659	0.13847	0.00398047	-0.0997351	0.0173577	0.00491092	-0.00399974	81.4458	-0.000430803	0.370674	-0.022672	0.649437	0.504496
cg09397175	2	56181763	CCDC85A	2508	0.153533	0.00146447	-0.0932694	0.0262055	0.00768488	-0.00598532	77.8844	-0.000200411	0.596432	0.0230834	0.611487	0.134186
cg09671962	2	58655463	LINC01122	92425	0.117958	0.0444635	-0.150383	0.00388798	0.00268738	-0.00373535	138.996	4.74617e-06	0.992143	-0.0972372	0.0472114	0.694811
cg07452406	2	59469032	LINC01122	316285	-0.366488	0.0296962	0.335066	0.0240793	-0.064432	0.0609211	94.5511	-0.000288792	0.846826	-0.0478724	0.779456	0.04731
cg09863248	2	60154033	MIR4432	460547	0.374629	0.00751759	-0.290827	0.0180086	0.0455094	-0.0264624	58.1472	-0.00132041	0.199284	0.0405874	0.740404	#N/A
cg12687452	2	60545717	MIR4432	68863	-0.326757	0.00357594	0.250857	0.0106097	-0.0480682	0.0352091	73.2484	0.00101993	0.250238	-0.0163602	0.867931	0.220928
cg22445742	2	60680630	BCL11A	100003	-0.205987	0.0350482	0.188811	0.0285236	-0.0346758	0.0286039	82.4894	0.000961796	0.176718	0.0381814	0.688142	0.353112
cg24621034	2	62639260	TMEM17	94344	-0.105397	0.0283122	0.13724	0.00139666	-0.00241656	0.00299353	123.876	0.000381022	0.322148	-0.0480797	0.293575	0.31219
cg22058282	2	63176060	EHBP1	242027	0.143821	0.00314143	-0.0968832	0.0223582	0.00620529	-0.00454477	73.2403	7.59323e-05	0.859027	0.0618086	0.18344	#N/A
cg18966265	2	63277277	OTX1	84	0.161596	0.00325575	-0.0985542	0.0407252	0.00306898	-0.00139871	45.5757	-0.000300137	0.441515	0.0347214	0.463547	#N/A
cg07776900	2	63277919	OTX1	726	-0.0723074	0.0323972	0.0724104	0.0154745	-0.00144195	0.00131876	91.4568	-0.000378143	0.197678	-0.0145219	0.658047	#N/A
cg02236134	2	64752073	AFTPH	633	-0.27801	0.00238725	0.156859	0.0475947	-0.00576879	0.00324563	56.2619	0.000561543	0.398068	0.115637	0.115653	0.25999
cg21174506	2	64977648	SERTAD2	96601	0.160627	0.00816752	-0.141736	0.00778332	0.00141509	-0.00138681	98.001	-0.000120205	0.719328	-0.0585831	0.226276	0.241562
cg13787263	2	65028780	LINC02245	130801	0.0906846	0.0138572	-0.112655	0.000606844	0.00372644	-0.00398434	106.921	-0.000214769	0.501553	-0.00397953	0.911693	0.274419
cg00223042	2	65126816	LINC02245	32765	0.145888	0.0163956	-0.128984	0.0154842	0.00756756	-0.00601133	79.4355	0.00062178	0.169473	0.0634455	0.268065	0.182374
cg23165464	2	65216480	SLC1A4	900	-0.0765258	0.0238835	0.0616222	0.037613	-0.000462838	0.000600371	129.715	-0.000357483	0.267176	-0.0522695	0.133836	0.0225256
cg05010058	2	65284262	CEP68	711	-0.177994	0.00446724	0.134023	0.0146175	-0.00288693	0.00187823	65.06	-0.000448387	0.346739	-0.00644337	0.895633	0.179632
cg15943951	2	65309423	CEP68	25872	-0.144011	0.0298406	0.147405	0.0118252	-0.00478002	0.00552607	115.608	-5.25823e-05	0.916705	-0.0370097	0.533565	7.75e-05
cg07650677	2	65893003	SPRED2	233346	-0.232785	0.000430564	0.115861	0.0417396	-0.04394	0.0203893	46.4026	-0.000133081	0.804605	-0.0614767	0.345915	#N/A
cg14399440	2	65953225	SPRED2	293568	-0.180793	0.0291358	0.212887	0.0038628	-0.0125939	0.013444	106.75	0.00089271	0.114793	0.0256409	0.693741	#N/A
cg27272487	2	66061421	SPRED2	401764	-0.218356	0.0258805	0.175455	0.0410207	-0.0234095	0.016415	70.1209	0.00154145	0.0016105	-0.110306	0.185644	#N/A
cg15850287	2	66297125	MIR4778	288335	-0.159762	0.0359657	0.153483	0.0219188	-0.00839404	0.00997196	118.798	0.00124178	0.0122718	-0.0510289	0.412894	#N/A
cg08584796	2	66816839	MEIS1	150385	-0.292586	0.00990541	0.238214	0.0163108	-0.0224908	0.01837	81.6782	0.00155461	0.0667834	-0.213097	0.0163617	0.447418
cg21818791	2	66918213	MEIS1	251759	-0.28907	0.0367228	0.26038	0.0321943	-0.0484886	0.0402615	83.033	0.00153939	0.0860602	-0.171062	0.127342	#N/A
cg11469908	2	66918305	MEIS1	251851	-0.501651	0.0190468	0.579722	0.00236511	-0.0650637	0.0660088	101.453	0.00279548	0.0856488	-0.25727	0.264142	#N/A
cg20853361	2	66957156	MEIS1	290702	-0.386183	0.00485077	0.234771	0.0484068	-0.0657361	0.0369299	56.179	0.00152706	0.168468	0.00200927	0.988042	#N/A
cg09702724	2	67284704	LINC01829	157747	-0.402273	0.00576139	0.301608	0.0178557	-0.0542974	0.0482671	88.894	0.00119264	0.17887	-0.217226	0.0546775	#N/A
cg25429830	2	67627842	ETAA1	3399	0.108719	0.0220064	-0.100842	0.015736	0.00575128	-0.00708219	123.141	-0.000378476	0.302045	-0.0149042	0.754769	0.638652
cg21699194	2	67791398	ETAA1	166955	-0.347081	0.0120675	0.320523	0.00839955	-0.0463519	0.0433701	93.567	0.000766829	0.465348	-0.256125	0.0581213	0.299215
cg00928226	2	68350089	WDR92	34589	-0.14043	0.0155785	0.109174	0.0314763	-0.00405155	0.00351021	86.6388	0.000327247	0.450082	-0.0330417	0.535595	0.139824
cg22628840	2	68384458	WDR92	234	-0.162651	0.00824373	0.128236	0.0179045	-0.00227651	0.00205232	90.1519	0.000361226	0.460832	0.0114286	0.848848	0.0155277
cg22548171	2	68818044	APLF	61270	-0.189706	0.00390724	0.163276	0.00479444	-0.0205497	0.0150684	73.3269	0.000709874	0.109287	-0.0928938	0.140546	0.225076
cg06295063	2	68840623	APLF	83849	-0.488613	0.00194846	0.29211	0.0324375	-0.074522	0.0472501	63.4043	0.000705528	0.507847	0.0537931	0.654629	0.0212445
cg00887755	2	68871696	PROKR1	57791	-0.26992	0.012378	0.227989	0.0160705	-0.030269	0.0266094	87.9098	0.00104868	0.13867	-0.062648	0.46329	0.264351
cg25911968	2	69085916	BMP10	12733	-0.320092	0.0271927	0.296392	0.0202837	-0.0503194	0.0357755	71.0969	0.000685409	0.425635	-0.184129	0.0750583	0.40917
cg11308639	2	69098272	BMP10	377	-0.405622	0.00160941	0.28464	0.0111313	-0.0590663	0.0345433	58.4823	0.00100796	0.28293	-0.216115	0.0241666	0.405506
cg12711530	2	69099285	BMP10	635	-0.319505	0.00564853	0.273068	0.00687093	-0.0421837	0.0276108	65.4537	0.00127771	0.0772744	-0.150007	0.154574	0.823152
cg04279987	2	69159461	GKN2	20641	-0.292345	0.0480308	0.275607	0.0339605	-0.0339348	0.0263611	77.6815	0.000797422	0.409713	-0.191148	0.126347	0.251003
cg06912918	2	69171302	GKN2	8800	-0.159369	0.0139642	0.130985	0.0211676	-0.018639	0.014486	77.7187	0.00106983	0.0238223	-0.0846598	0.149341	0.827468
cg18543306	2	69179204	GKN2	898	-0.386681	0.0183983	0.339609	0.0187648	-0.0552106	0.0365146	66.137	0.00200638	0.0518548	-0.345922	0.00959917	0.853697
cg17234226	2	69465305	ANTXR1	225028	-0.298577	0.0013396	0.179214	0.0268764	-0.0445514	0.022512	50.5305	4.64558e-05	0.956314	-0.0994685	0.276974	0.602042
cg24104478	2	69561015	GFPT1	53371	0.106573	0.0197978	-0.104701	0.00917045	0.00440902	-0.00357838	81.1605	-0.000394842	0.350862	-0.0295117	0.517406	0.581491
cg03956367	2	69614464	GFPT1	77	-0.0601693	0.0438376	0.0661566	0.0123473	-0.000411924	0.000537378	130.456	0.000151353	0.522457	-0.0345396	0.252152	0.516348
cg09948350	2	70189092	ASPRV1	305	0.12297	0.000845493	-0.0681375	0.031965	0.00446197	-0.00217103	48.6563	-0.000166868	0.632688	0.0357829	0.313332	0.443862
cg15974125	2	70430037	TIA1	45742	-0.169825	0.0120315	0.117598	0.0462499	-0.025967	0.0161937	62.3626	-0.000236748	0.674236	0.168548	0.0110148	0.0140964
cg09581760	2	70430803	TIA1	44976	-0.154288	0.043725	0.193976	0.00436223	-0.0133052	0.013906	104.516	0.000718148	0.189807	-0.0242348	0.71434	0.0701093
cg17962671	2	70530862	FAM136A	1641	-0.218764	0.0394503	0.196444	0.0357083	-0.00680964	0.00685797	100.71	0.00194645	0.00741026	-0.0546566	0.527304	0.168411
cg16366965	2	70936823	ADD2	58552	-0.230521	0.00288331	0.22102	0.0012389	-0.018279	0.016457	90.0323	0.00106421	0.0818966	-0.0559486	0.447564	0.257431
cg23921196	2	70978771	ADD2	16604	-0.49675	0.00425206	0.442136	0.00384842	-0.0632391	0.0487796	77.1352	-0.000472805	0.756611	0.0611978	0.733143	0.174146
cg00679595	2	71048193	CLEC4F	460	-0.396947	0.00262488	0.26949	0.0189299	-0.0236794	0.0169576	71.6131	0.000533805	0.570679	-0.0831438	0.474038	0.0674226
cg07094440	2	71126524	VAX2	1196	-0.200572	0.00155578	0.131645	0.0170308	-0.0239625	0.0140633	58.6888	0.000891609	0.0765773	-0.0637522	0.319739	0.115931
cg01223741	2	71309618	GK	13837	-0.183445	0.000604671	0.144464	0.00197626	-0.0275692	0.0185462	67.2714	0.000247147	0.543239	-0.128815	0.0115911	0.016132
cg05780782	2	71357078	MCEE	316	-0.148546	0.0249288	0.164386	0.00505912	-0.00231951	0.00295926	127.581	0.000937998	0.0619453	-0.114955	0.0673155	0.0314105
cg27183962	2	72106538	DYSF	278135	-0.139379	0.0221903	0.110168	0.0387431	-0.017407	0.0121531	69.8173	0.000127163	0.800963	-0.0307875	0.588033	#N/A
cg26110645	2	73090063	SPR	24449	-0.206296	0.00874821	0.157719	0.0223136	-0.0127213	0.0135226	106.299	0.00143369	0.0112704	-0.086519	0.236307	0.246102
cg00940744	2	73123569	SPR	9056	-0.241686	0.00103702	0.160754	0.0120499	-0.0200793	0.010689	53.2337	0.00138674	0.0231596	-0.0690074	0.349853	0.253581
cg07279070	2	73148229	EMX1	3624	-0.263634	0.00362008	0.194466	0.0139639	-0.00959732	0.00613431	63.9169	-0.000361812	0.532513	-0.0725288	0.339083	0.143266
cg08461546	2	73190278	SFXN5	108687	0.155247	0.0133219	-0.128292	0.0194983	0.00806277	-0.0080085	99.3269	6.61262e-05	0.861087	0.0123005	0.8102	0.00198392
cg10046115	2	73404209	NOTO	25177	-0.126026	0.00393976	0.104608	0.00635472	-0.0039277	0.00361363	92.0038	-0.000113336	0.70932	0.0598638	0.137045	0.120152
cg14912896	2	73461180	CCT7	184	-0.14825	0.0210016	0.158948	0.00526987	-0.00142781	0.00189711	132.869	-0.000253368	0.608338	-0.0314403	0.590693	0.199144
cg17186621	2	73852712	T8	16825	-0.199723	0.00269717	0.169599	0.00363609	-0.0226347	0.0190611	84.2119	0.000529556	0.296071	-0.0166514	0.803257	0.24559
cg10066188	2	73927710	ALMS1P1	55663	-0.205422	0.0165903	0.255288	0.000881111	-0.0263906	0.032077	121.547	0.000334546	0.683716	-0.108957	0.246597	0.244908
cg02765275	2	74425266	MTHFD2	424	0.513313	0.0431249	-0.453692	0.0420394	0.0374531	-0.042489	113.446	0.000543512	0.761962	-0.556269	0.026025	0.0353324
cg03820024	2	74649460	WDR54	574	-0.168695	0.028427	0.181852	0.00752742	-0.00336607	0.00374141	111.151	0.000187427	0.689653	-0.0443058	0.510105	0.0698279
cg02550120	2	74684880	INO80B	2659	0.162007	0.0124693	-0.127595	0.024526	0.00198265	-0.00168667	85.0715	-0.00012597	0.770609	0.027622	0.586601	0.0320967
cg25420583	2	74685602	WBP1	15	0.118639	0.0104367	-0.0794742	0.0485391	0.00137065	-0.00111077	81.0402	-2.29675e-06	0.99524	0.0128221	0.766375	0.0177743
cg12337575	2	74695021	MOGS	2483	-0.247117	6.97452e-05	0.138264	0.0098906	-0.0184236	0.00291461	15.8199	0.000336463	0.543967	-0.152561	0.0171572	0.0589118
cg06020868	2	74706960	CCDC142	3397	0.0902537	0.0329669	-0.087382	0.0192932	0.00603124	-0.00606882	100.623	-0.000112102	0.738513	-0.0147433	0.737022	0.109638
cg18409528	2	74741136	TLX2	449	-0.855958	0.0275434	0.748576	0.0279861	-0.0546199	0.0499158	91.3874	-0.00403083	0.152974	-0.378386	0.313909	0.0557128
cg11230523	2	74765798	LOXL3	15264	-0.235455	0.0137774	0.174475	0.036741	-0.035973	0.0179642	49.9379	-0.0001945	0.79513	0.0894996	0.268602	0.0651114
cg15025240	2	74811430	M1AP	64027	-0.114706	0.0455204	0.120164	0.0171373	-0.00375741	0.00358044	95.2902	0.000103441	0.80789	-0.0547648	0.316815	0.129964
cg06495572	2	74846155	M1AP	29302	-0.204085	0.00470339	0.149548	0.0175716	-0.0183115	0.0156359	85.3886	0.00118769	0.0384517	-0.0384475	0.552243	8.69e-06
cg04392286	2	75058733	HK2	1049	-0.274544	0.00379422	0.225162	0.00671792	-0.045531	0.0349953	76.8604	0.000522904	0.379128	-0.0518922	0.555297	0.183399
cg22959253	2	75061000	HK2	1217	0.095702	0.0159999	-0.0857689	0.0142668	0.00109883	-0.000811504	73.8517	0.000169653	0.62292	-0.034172	0.398017	0.0563666
cg02593989	2	75064185	HK2	4402	0.173403	0.00827625	-0.145252	0.0116047	0.00441916	-0.00463904	104.976	-0.000776409	0.0675363	0.110656	0.0585043	0.110499
cg19383432	2	76673861	LRRTM4	1075641	-0.198689	0.0340444	0.172776	0.0350237	-0.018342	0.0115052	62.7261	0.000219202	0.746958	-0.0652101	0.447477	0.465203
cg00436996	2	77962212	LRRTM4	212709	0.231394	0.0420895	-0.214416	0.0307227	0.0175362	-0.0204301	116.503	-0.000783088	0.235168	0.0195782	0.78553	#N/A
cg02787931	2	79388347	REG3A	1466	-0.353307	0.0102628	0.366046	0.00270135	-0.0294817	0.0368846	125.11	0.00247242	0.037465	0.115571	0.406132	#N/A
cg18806140	2	79739278	CTN2	326920	-0.414734	0.00282543	0.433443	0.000434557	-0.0501008	0.0617579	123.267	-0.000123779	0.905563	0.0351714	0.788326	#N/A
cg13132528	2	79813061	CTN2	73000	-0.313622	0.0138028	0.286268	0.0107988	-0.0368063	0.037083	100.752	0.00270712	0.00170852	0.205099	0.0716765	#N/A
cg03346987	2	81694961	CTN2	878782	-0.357437	0.0101177	0.342875	0.00502265	-0.0459747	0.0432058	93.9774	0.00161713	0.0581301	-0.111751	0.330325	#N/A
cg21472002	2	83413587	DHFRP3	329659	-0.448455	0.00317319	0.391477	0.00336181	-0.0330685	0.0236682	71.5734	0.00155265	0.256485	-0.18323	0.310471	#N/A
cg02641469	2	83974623	FUNDC2P2	543183	-0.285017	0.0244849	0.221916	0.0462477	-0.0489975	0.031566	64.4236	0.0010906	0.366991	0.0369923	0.756694	#N/A
cg13174084	2	84517877	FUNDC2P2	70	0.259122	0.00276719	-0.181374	0.0164127	0.0453365	-0.0240223	52.9866	-9.26079e-05	0.866979	0.115135	0.0651579	0.841697
cg11474901	2	84687236	SUCLG1	649	-0.110863	0.0320919	0.0946086	0.0356928	-0.00262685	0.00238382	90.748	0.000446412	0.155679	-0.00751706	0.855678	0.0127751
cg18431572	2	85329830	TCF7L1	30753	-0.321494	0.00482356	0.331994	0.000975314	-0.0404161	0.039006	96.5111	0.0018582	0.0872835	-0.18436	0.185662	0.073389	Yes
cg13217878	2	85641336	CAPG	138	0.154833	0.0346022	-0.19656	0.00273763	0.0214484	-0.0264045	123.107	-0.000782639	0.148868	0.0421491	0.528399	0.0249453
cg24725514	2	85661446	SH2D6	3958	0.160446	0.0338131	-0.134877	0.0420442	0.00933146	-0.00721694	77.3399	0.000321948	0.599658	-0.0683777	0.266442	0.0234392
cg20056908	2	85808945	VAMP8	4330	0.216835	0.00874761	-0.157119	0.0295051	0.00827068	-0.00563308	68.1091	-0.00105875	0.0901426	0.0719204	0.350475	3.3e-09
cg22449698	2	85896539	SFTPB	674	0.084124	0.0347709	-0.0782228	0.0254809	0.0039956	-0.00376472	94.2219	0.000149864	0.648432	0.00431419	0.909572	0.0310099	Yes
cg02726511	2	85945326	GNLY	23911	-0.223263	0.0020965	0.142693	0.0233681	-0.0210318	0.00974835	46.3506	-6.00319e-06	0.992815	0.0548274	0.517197	0.000149255
cg26322739	2	86248333		2658	-0.290991	0.0202157	0.371815	0.000897799	-0.0330154	0.0395647	119.837	0.000109038	0.917421	-0.106419	0.402474	0.217185
cg04243577	2	87061350	CD8B	27697	-0.128996	0.0425123	0.161624	0.00423082	-0.00540772	0.00499177	92.3081	0.000959442	0.041268	-0.0833265	0.176925	0.215298
cg24933157	2	88427637	FABP1	13	-0.215201	0.00101954	0.135788	0.0171814	-0.0357431	0.0235389	65.8558	0.000572257	0.253047	0.0338677	0.594993	0.167364
cg10187703	2	88823999	TEX37	170	0.121593	0.0224429	-0.11853	0.0116465	0.0057707	-0.00679648	117.776	-8.8446e-05	0.836634	-0.0846205	0.0533262	0.223399
cg14502181	2	88925996	EIF2AK3	1098	-0.151202	0.0157491	0.113651	0.0372402	-0.0181485	0.0130217	71.7508	0.000113765	0.799911	-0.037524	0.447294	0.2943
cg01712948	2	89165761	MIR4436A	53876	-0.260044	0.000151188	0.146109	0.0132119	-0.0436019	0.020401	46.7892	0.000839428	0.0628099	-0.0732167	0.225914	0.0411371
cg03658115	2	89196452	MIR4436A	84567	-0.264316	0.00123002	0.188837	0.0082445	-0.0451403	0.0285681	63.2874	0.000503867	0.458425	-0.0128137	0.863882	0.54676
cg12140527	2	92261248	ACTR3BP2	132088	-0.452201	0.0347639	0.381136	0.0431156	-0.0518845	0.0446434	86.0438	0.0009155	0.581682	-0.0925225	0.603853	#N/A
cg01847596	2	95660093	MAL	31307	-0.255905	0.000464525	0.181133	0.00443687	-0.0332342	0.0175436	52.7878	0.000457317	0.317215	-0.00475116	0.947969	0.0151555
cg10037463	2	95660314	MAL	31086	-0.169287	0.0274817	0.142209	0.035533	-0.0151028	0.0131756	87.2395	0.000593089	0.303749	-0.0484463	0.503726	0.0319667
cg12791327	2	95723523	MAL	32122	-0.168305	0.0153953	0.150678	0.0143272	-0.0240284	0.018622	77.4999	0.000578668	0.262417	-0.0716046	0.290858	0.000273542
cg07166291	2	95971994	KCNIP3	8921	-0.261271	0.0100065	0.209655	0.0183051	-0.0299899	0.0208294	69.4548	0.00103946	0.184018	-0.0518288	0.600019	0.0225032
cg16178141	2	96016283	KCNIP3	3514	-0.191934	0.00190624	0.107147	0.0453846	-0.0246913	0.0117181	47.4585	0.00068986	0.119367	0.0499407	0.463145	0.0126967
cg03645737	2	97202143	ARID5A	321	0.201165	0.0176732	-0.199461	0.0077225	0.0132726	-0.0145402	109.55	-0.00121203	0.0246339	0.0842638	0.256301	0.149422
cg02777141	2	97277924	KANSL3	26192	0.0955886	0.0350084	-0.105982	0.0080262	0.00325161	-0.00427617	131.509	-0.000761829	0.0176634	0.0304583	0.457244	0.114102
cg02764361	2	97361073	FER1L5	4145	0.0875673	0.0335526	-0.0940724	0.00988013	0.00490465	-0.00696256	141.958	0.000292587	0.37209	0.022288	0.56918	0.022885
cg26841277	2	97489061	CNNM3	7069	0.117769	0.0199427	-0.0952538	0.0313973	0.00733413	-0.00682331	93.035	0.000485066	0.179961	-0.0730125	0.0765729	0.148096
cg12055459	2	97652489	FAM178B	187	-0.380476	1.39089e-07	0.1264	0.0335431	-0.0554677	0.0159136	28.6899	0.000591552	0.276242	0.130687	0.084957	0.0152355
cg10409832	2	98376193	TMEM131	236161	0.112201	0.0181496	-0.0945931	0.0235649	0.0033389	-0.00263364	78.8775	0.000350058	0.32471	0.0648553	0.144224	0.102988
cg06040856	2	99422093	KIAA1211L	130591	-0.187449	0.0407903	0.179541	0.0258567	-0.00584614	0.00411618	70.4085	-0.00042854	0.529521	-0.124202	0.110821	0.00163057
cg27427295	2	99457337	KIAA1211L	95347	0.235024	0.00419046	-0.157269	0.0279795	0.0293563	-0.0239307	81.5182	0.000237707	0.711231	-0.0858438	0.287759	0.141123
cg01320657	2	99771453	LIPT1	34	-0.0655275	0.045115	0.0593631	0.0397977	-0.000466644	0.00048354	103.621	0.000409181	0.170294	-0.0569835	0.115282	0.0442164
cg14661464	2	99953763	TXNDC9	3402	-0.100171	0.00239274	0.0843959	0.00340808	-0.000592259	0.000533252	90.0369	-0.000161243	0.639497	-0.0440069	0.223998	0.00267311
cg09622624	2	100135414	AFF3	623623	-0.1003	0.0488973	0.10245	0.0220642	-0.0180366	0.0168396	93.3633	0.000189621	0.669574	-0.0729303	0.153746	0.0418115
cg05778535	2	100495871	AFF3	226398	-0.26998	0.00294779	0.207902	0.00866456	-0.0274292	0.0183488	66.8952	0.000956471	0.310774	0.0195773	0.827802	0.0505153
cg24450136	2	101086807	NMS	137	-0.291021	0.029516	0.244254	0.0373705	-0.0456289	0.0332419	72.8528	0.00154841	0.109293	0.130802	0.26138	0.0141165
cg25034423	2	101892365	RNF149	32813	0.0736356	0.0424705	-0.0869239	0.00710473	0.00759345	-0.00712753	93.8642	-0.000418084	0.217867	0.0248071	0.505785	0.406874
cg02008025	2	102314465	MAP4K4	299	-0.171065	0.0195091	0.163308	0.0121784	-0.00299243	0.00330634	110.49	-5.88016e-05	0.915662	0.0304692	0.643054	0.471656
cg02137416	2	102654487	IL1R2	29509	-0.324171	1.55236e-05	0.186402	0.00344162	-0.0388718	0.0258013	66.3753	0.00137147	0.0319349	-0.000269902	0.996786	0.00683145
cg23173746	2	102803152	IL1RL2	281	-0.171413	0.019449	0.12632	0.0490556	-0.0271999	0.0162449	59.7241	0.00140133	0.00607454	-0.131997	0.0261661	0.01538
cg11335355	2	102890476	IL1RL2	87009	-0.283211	0.0491563	0.314294	0.0135016	-0.0421932	0.0444036	105.239	0.00187814	0.0160418	-0.0584136	0.617697	0.157457
cg21362413	2	102920965	IL1RL1	6997	-0.45738	0.0165718	0.336835	0.0436205	-0.0446945	0.0205212	45.9143	0.00248181	0.068491	-0.134025	0.379017	0.0625062
cg24276374	2	102921600	IL1RL1	6362	-0.380061	0.000296797	0.226156	0.0127234	-0.0314397	0.0130358	41.463	0.00147298	0.0360148	-0.0284604	0.760654	0.0189557
cg17738684	2	102927278	IL1RL1	684	-0.378031	0.00225989	0.350938	0.0012738	-0.036048	0.0302464	83.9058	0.000792932	0.294995	-0.114933	0.223112	0.0547299
cg16386158	2	102927397	IL1RL1	565	-0.299968	0.00600817	0.194846	0.0408385	-0.0501407	0.0221362	44.1483	0.00146402	0.0409117	-0.0714745	0.42028	0.122703
cg19969733	2	102927898	IL1RL1	64	-0.304917	0.023053	0.319168	0.00724234	-0.0473992	0.0373242	78.7444	0.00151343	0.171551	-0.203508	0.105207	0.218704
cg21232331	2	102929802	IL1RL1	1839	-0.259111	0.041902	0.234441	0.0365107	-0.031806	0.0217103	68.2584	0.0015799	0.115631	-0.17634	0.144911	0.687262
cg17555715	2	102952956	IL1RL1	24993	-0.337397	0.000898229	0.231574	0.0088541	-0.0478514	0.0200966	41.998	0.00163612	0.0510828	-0.0773974	0.439139	0.103369
cg19575169	2	102960925	IL1RL1	7207	-0.285229	0.00278938	0.16745	0.0439015	-0.0460866	0.0167615	36.3695	0.00131246	0.0401949	-0.122452	0.153019	0.000447424
cg01136261	2	103003166	IL18R1	24072	-0.221523	0.042856	0.218805	0.0234444	-0.0411243	0.0283492	68.9354	0.00146019	0.0807688	-0.0996403	0.37594	0.000580754
cg18203563	2	103027634	IL18RAP	7620	-0.243775	0.0448503	0.26807	0.0126804	-0.0411242	0.0343578	83.5464	0.00164435	0.0929707	-0.153999	0.165258	0.458673
cg26675329	2	103033753	IL18RAP	1501	-0.293212	0.000122158	0.170636	0.00947663	-0.0469705	0.0225847	48.0828	0.00135693	0.040834	-0.0451689	0.566172	0.0675474
cg11335172	2	103033799	IL18RAP	1455	-0.508875	0.00147674	0.452635	0.00133146	-0.0510707	0.0409681	80.2184	0.00242536	0.106412	-0.248243	0.138252	0.122917
cg18156583	2	103035227	IL18RAP	27	-0.399345	0.0432904	0.43827	0.0123611	-0.0598825	0.0475058	79.3318	0.00387228	0.00182481	-0.299379	0.0859953	0.225477
cg12640402	2	103035314	IL18RAP	59	-0.402133	0.0122873	0.335596	0.0169091	-0.0306605	0.0161111	52.5467	0.0017221	0.111654	-0.146851	0.35324	0.156471
cg27361520	2	103038171	IL18RAP	2149	-0.35915	0.00743966	0.304857	0.0098852	-0.0595012	0.043269	72.7196	0.00194834	0.0184704	0.0293546	0.754042	0.233821
cg13897122	2	103039542	IL18RAP	3520	-0.516236	0.00292722	0.392921	0.00974305	-0.0709175	0.0447482	63.0989	0.00317233	0.00083261	-0.125397	0.365869	0.240446
cg21567756	2	103041487	IL18RAP	5465	-0.325206	0.000531522	0.360561	1.96546e-05	-0.0176531	0.0182403	103.326	0.00179898	0.0239339	-0.0773396	0.423941	0.289167
cg07415266	2	103041921	IL18RAP	5899	-0.345259	0.00414749	0.215407	0.0400948	-0.0532208	0.0252776	47.4957	0.00105752	0.179496	-0.0792493	0.432299	0.681667
cg06559916	2	103042386	IL18RAP	6364	-0.416607	0.00563162	0.292034	0.0265106	-0.0529518	0.0256348	48.4115	0.00231048	0.0231268	-0.172387	0.177536	0.283094
cg07617205	2	103042685	IL18RAP	6663	-0.364494	0.0265857	0.356561	0.0141133	-0.0590998	0.0506122	85.6386	0.00234374	0.0292918	-0.21173	0.143489	0.417319
cg12278959	2	103053006	IL18RAP	16984	-0.440956	0.0118423	0.387883	0.0117903	-0.0680794	0.0490549	72.0554	0.00216193	0.101567	-0.249465	0.125764	0.455424
cg03450719	2	103054642	IL18RAP	18620	-0.337889	0.0145855	0.284254	0.0192827	-0.0521503	0.0336849	64.5919	0.00181361	0.109921	-0.14008	0.218029	0.0963102
cg19854061	2	103059021	IL18RAP	22999	-0.338419	0.00650116	0.342155	0.00186483	-0.0188988	0.0166837	88.2788	0.00141475	0.084688	-0.0706864	0.477963	0.00522342
cg00118471	2	103061577	IL18RAP	25555	-0.273098	0.0246566	0.210168	0.0485407	-0.0392601	0.0217105	55.2991	0.00164276	0.0618049	-0.176522	0.0874714	0.0345036
cg14677955	2	103209340	SLC9A2	26826	-0.191652	0.00162725	0.173067	0.00128878	-0.0113628	0.0113529	99.9126	0.000844356	0.0829181	-0.0228759	0.710445	0.507338
cg09378722	2	103313795	SLC9A2	77628	-0.431591	0.00371504	0.284592	0.0282082	-0.0567393	0.0316013	55.6957	0.00219442	0.0259255	-0.247892	0.0572365	0.00736735
cg21880222	2	103327770	SLC9A2	91603	-0.367966	1.8828e-06	0.189155	0.00365792	-0.0546316	0.0265671	48.6296	0.0013006	0.0213557	-0.0621716	0.379202	0.277814
cg04110894	2	103457403	TMEM182	43177	-0.182605	0.0470876	0.163906	0.0426005	-0.0249216	0.0182831	73.3626	0.000460239	0.500976	0.0856253	0.314233	0.0743318
cg26919842	2	103488858	TMEM182	74632	-0.169208	0.034702	0.152029	0.0308969	-0.0120173	0.00931402	77.5052	0.000665998	0.154396	-0.0364746	0.51306	0.00674932
cg24787413	2	105410974	PANTR1	56960	-0.375768	0.00149403	0.277508	0.00709445	-0.0511554	0.0420222	82.146	0.000499981	0.518038	0.0592767	0.500981	#N/A
cg00619126	2	105459775	PANTR1	8159	0.807888	0.0210956	-1.06198	0.000698558	0.0619932	-0.0545431	87.9824	-0.00562075	0.0243152	0.721874	0.0155048	#N/A
cg00778995	2	105470558	POU3F3	1411	0.260844	0.0332602	-0.261852	0.0151229	0.0231809	-0.0171611	74.031	-0.000257573	0.803582	0.180783	0.0953852	0.921369
cg00310410	2	105852798	GPR45	5402	-0.226345	0.00924119	0.206266	0.0069406	-0.0274058	0.0214438	78.2454	0.000753448	0.269152	-0.0441537	0.568765	0.0766966
cg26874229	2	105853672	GPR45	4528	-0.23838	0.0330037	0.213311	0.0299469	-0.0181485	0.0243744	134.305	0.0015146	0.0523248	0.0722244	0.385358	0.0105744
cg08574562	2	105882444	TGFBRAP1	63704	0.100735	0.0283511	-0.117488	0.00396818	0.00254467	-0.00379061	148.963	-0.000464806	0.182445	0.08395	0.0479699	0.00693777
cg25203992	2	106589861	NCK2	121656	-0.200787	0.033778	0.280262	0.000904828	-0.0458332	0.0437915	95.5455	0.00108502	0.186302	-0.145436	0.115843	0.118291
cg08864513	2	106678549	ECRG4	3564	-0.203623	0.010526	0.166539	0.0172366	-0.0209293	0.018378	87.8099	0.00119012	0.0133311	-0.0902826	0.154461	3.74e-06
cg05148930	2	106778007	UXS1	32788	-0.191346	0.0298153	0.168102	0.0302081	-0.0301783	0.030138	99.8664	0.000434922	0.512462	-0.0678804	0.381413	0.81147
cg16115841	2	107502023	ST6GAL2	1540	-0.494157	0.0459397	0.456259	0.0361509	-0.0310815	0.0367679	118.295	-0.000210665	0.923641	0.104085	0.678922	0.0339135
cg16703909	2	107681245	ST6GAL2	177681	-0.31578	0.00130029	0.177957	0.0366239	-0.0468191	0.0191874	40.982	5.06429e-05	0.942791	-0.155641	0.101295	#N/A
cg17168312	2	108837326	SULT1C3	26325	-0.252403	0.0164978	0.189124	0.040371	-0.0416695	0.0248711	59.6865	0.00110495	0.227487	-0.0643929	0.524146	0.100222
cg09088437	2	109559012	EDAR	46816	-0.239411	0.0103979	0.182976	0.0250385	-0.0191559	0.00979129	51.1137	0.00144329	0.0278389	-0.0174208	0.843404	0.0357944
cg02701278	2	109648208	EDAR	42379	-0.259334	0.00915443	0.203645	0.0211926	-0.0129666	0.0114075	87.9761	0.00100826	0.284018	0.0905833	0.206795	0.329603
cg11355217	2	109788188	SH3RF3	42190	-0.380458	0.0495563	0.334228	0.0496839	-0.0678366	0.0570161	84.0491	0.000284017	0.817426	-0.200948	0.208486	0.239616
cg14667175	2	111623300	ACOXL	66708	-0.222297	0.0140373	0.240179	0.0027258	-0.0393624	0.0379732	96.4707	0.0010584	0.0595614	0.0263703	0.680151	0.326236
cg15561963	2	111834474	ACOXL	277882	-0.154295	0.0061387	0.102484	0.0367135	-0.0276666	0.0188858	68.2622	0.000381551	0.371454	-0.017872	0.735547	0.0952943
cg08443563	2	112456811	APC1	184930	0.300026	0.00196457	-0.206204	0.0142744	0.0251143	-0.0160935	64.0812	-0.000517873	0.405837	-0.139316	0.15406	0.0190786
cg04749503	2	113223247	TTL	16496	-0.185728	0.0114184	0.184767	0.00455336	-0.0277148	0.0256973	92.7206	-3.64746e-06	0.994621	-0.0849377	0.201953	0.0453227
cg26512664	2	113357726	CHCHD5	15689	-0.144106	0.023051	0.12223	0.0277901	-0.00318848	0.00297989	93.4579	-0.000246875	0.523903	0.0907105	0.0400204	0.0281745
cg18477962	2	113479150	CKAP2L	43104	0.0882743	0.0401048	-0.0825997	0.0288725	0.00608835	-0.00655304	107.632	-0.000355156	0.37951	-0.0168467	0.653243	0.202854
cg26372201	2	113815433	IL36RN	782	0.138232	0.0389153	-0.180163	0.00238035	0.00925281	-0.0145851	157.629	-0.000792868	0.131338	-0.000626697	0.991728	0.17661
cg10938446	2	113875723	IL1RN	252	0.0798932	0.0180425	-0.0695956	0.0192234	0.00249908	-0.00247854	99.1782	-9.36592e-05	0.735553	0.0674749	0.0297582	0.00862517
cg06610978	2	114437300	SLC35F5	76970	-0.155159	0.0444517	0.138804	0.0415449	-0.0279729	0.0218644	78.1628	0.000509499	0.378112	-0.0758345	0.252423	0.204963
cg09873533	2	114452193	SLC35F5	62077	-0.180672	0.00841162	0.146456	0.0147282	-0.0284035	0.015888	55.9368	0.000433389	0.365294	-0.0429783	0.464392	0.0152574
cg08702052	2	114515385	SLC35F5	984	-0.534146	1.00055e-05	0.25664	0.0120778	-0.0601114	0.0250636	41.6952	0.00290177	0.00349734	-0.0989031	0.403869	0.156458
cg12517410	2	115612096	DPP10	392915	-0.532263	0.0396788	0.50913	0.0259141	-0.0795076	0.0781782	98.3279	0.00239776	0.259023	-0.140651	0.564484	#N/A
cg05631204	2	119142900	INSIG2	282126	-0.458364	0.00283674	0.290543	0.0295595	-0.0641868	0.0325121	50.6523	0.00127899	0.245333	-0.198479	0.27323	#N/A
cg12506999	2	119226745	INSIG2	365971	-0.261955	0.00231011	0.157339	0.0355368	-0.0380711	0.0214274	56.2825	0.00113337	0.046833	0.020149	0.785397	#N/A
cg19860515	2	119248072	EN1	357687	-0.394852	0.0279905	0.319153	0.0438363	-0.0695078	0.0468856	67.4538	0.00114593	0.457736	0.0675989	0.720758	#N/A
cg21600066	2	119579694	EN1	26065	-0.08692	0.0291273	0.0701797	0.0437535	-0.0130761	0.0116353	88.9818	0.000537904	0.0569908	0.0267585	0.411004	0.9855
cg02022344	2	119633055	EN1	27295	-0.328835	0.0277141	0.300796	0.0222282	-0.0190826	0.0140831	73.8004	0.000766739	0.535558	0.0454114	0.734022	0.477581
cg22657351	2	119752078	MARCO	52332	-0.264245	0.00221149	0.210285	0.00552939	-0.0426131	0.032952	77.3283	0.000965102	0.0531601	0.0334351	0.660754	0.049144
cg14473057	2	119917755	C1QL2	1283	-0.21192	0.00703441	0.160144	0.0196779	-0.0373908	0.0170052	45.4796	0.00102789	0.142106	-0.0390957	0.582181	0.463789
cg26570716	2	120373262	CFAP221	71253	-0.486154	0.000531824	0.273546	0.0236428	-0.0516911	0.0330541	63.9454	6.32667e-05	0.954642	-0.0105149	0.931655	0.00582361
cg23686214	2	120504799	PTPN4	12408	-0.212743	0.00722702	0.16251	0.019678	-0.0314076	0.0273998	87.2396	0.000778033	0.237428	-0.0509331	0.527452	0.279163
cg09881087	2	120511356	PTPN4	5851	-0.308496	0.000253493	0.176814	0.0147565	-0.0307881	0.0156874	50.9527	0.000730564	0.294157	-0.0300818	0.720859	0.064253
cg09831911	2	120674171	PTPN4	34497	0.121782	0.0410116	-0.109493	0.0365534	0.00788711	-0.00752656	95.4286	2.12343e-05	0.965355	-0.0393138	0.522395	0.63421
cg16860635	2	121094805	INHBB	8914	-0.259395	0.025834	0.275244	0.00710272	-0.0369387	0.0410484	111.126	0.00150045	0.14187	-0.333191	0.00186643	0.634704
cg14709239	2	121098464	INHBB	5255	-0.184441	0.0263883	0.16516	0.0240818	-0.0231164	0.0155479	67.2592	0.00156344	0.00538916	-0.0489039	0.55493	0.220029
cg13957377	2	121099655	INHBB	4064	-0.232256	0.0274933	0.196361	0.0337503	-0.0197893	0.01531	77.3648	0.00152632	0.027418	0.0109422	0.906071	0.143458
cg01334024	2	121112483	INHBB	8763	-0.142886	0.0272563	0.11858	0.0369161	-0.0250512	0.0147862	59.024	0.000740161	0.195646	-0.0925199	0.137377	0.0490902
cg12143555	2	121176754	LINC01101	47171	-0.259776	0.00171551	0.214044	0.0032548	-0.033416	0.0308109	92.2039	0.00137419	0.0187975	-0.0696373	0.325207	0.044108
cg06010416	2	121211251	LINC01101	12674	-0.197568	0.0467614	0.19104	0.0301027	-0.0224966	0.0216556	96.2618	0.00149479	0.0231087	-0.176272	0.0159386	0.000838048
cg23998478	2	121269292	LINC01101	45366	-0.264737	0.00312807	0.157068	0.0439074	-0.0225088	0.0116685	51.8395	0.0014558	0.0434984	-0.0381451	0.646151	0.0222444
cg10754002	2	121276805	LINC01101	52879	-0.211355	0.016694	0.197372	0.0115312	-0.0386545	0.0248443	64.2727	0.00181819	5.75882e-05	-0.157863	0.0207855	0.0153482
cg17520754	2	121293196	LINC01101	69270	-0.250207	0.0369953	0.237433	0.0243933	-0.0297892	0.0274374	92.1052	0.00125924	0.135475	-0.0751133	0.402482	0.0752358
cg10847950	2	121314413	LINC01101	90487	-0.201538	0.0308083	0.195487	0.0176326	-0.0432612	0.0237827	54.9747	0.00130715	0.0250882	-0.145067	0.0944602	0.023729
cg21707918	2	121432195	GLI2	61004	-0.186187	0.0143221	0.136536	0.0413218	-0.0307516	0.017012	55.3205	0.00142804	0.00340751	-0.131899	0.0822824	#N/A	Yes
cg14123232	2	121494701	GLI2	877	-0.2815	0.00787808	0.195912	0.0336324	-0.0168474	0.0138248	82.0586	0.00095145	0.251037	0.0607634	0.543834	#N/A	Yes
cg20701531	2	121583695	GLI2	28827	-0.191876	0.0165408	0.177666	0.0118582	-0.0284299	0.0165472	58.2034	0.000491933	0.33133	-0.0837018	0.245489	0.286356	Yes
cg07855121	2	121735776	GLI2	180908	-0.268486	0.0269151	0.286873	0.00763727	-0.042443	0.0427556	100.736	0.00196554	0.00400214	0.00838577	0.947186	0.765765	Yes
cg15912803	2	121798782	GLI2	243914	-0.510134	0.0304845	0.423172	0.0409352	-0.0318601	0.0284152	89.1877	0.00255629	0.0887904	-0.352965	0.0348998	0.237189	Yes
cg20577328	2	122702187	TSN	189065	-0.340243	0.00680759	0.274192	0.0129981	-0.035137	0.0244916	69.7031	-0.000606864	0.572836	0.0282799	0.829183	0.338668
cg07771321	2	125368595	CNTP5	585730	-0.441895	0.0297012	0.396973	0.0266343	-0.0735801	0.0590863	80.302	-9.05995e-05	0.957375	0.16666	0.474447	#N/A
cg16723381	2	127590178	GYPC	176666	-0.222635	0.0215956	0.184849	0.0284733	-0.0251834	0.0189425	75.2183	0.00117491	0.0590897	0.0517447	0.584192	0.0682663
cg10405930	2	127647667	BIN1	217236	-0.177985	0.0430584	0.193028	0.0127487	-0.0260674	0.025951	99.5533	0.000213827	0.743535	0.0101832	0.906239	0.0155461
cg03089864	2	127705908	BIN1	158995	-0.287584	0.0225955	0.309382	0.00554521	-0.0386861	0.0467952	120.961	-0.000244463	0.819357	0.325372	0.0192418	0.141186
cg06545942	2	127774843	BIN1	90060	-0.210447	0.0226445	0.170832	0.0346678	-0.0288964	0.0171829	59.4639	0.000304864	0.680261	0.0454229	0.647154	3.05e-06
cg22627203	2	127774880	BIN1	90023	-0.274775	0.00580916	0.190174	0.0281892	-0.0412731	0.0260287	63.0644	0.00113102	0.0795768	-0.121768	0.195917	0.000844604
cg19954334	2	127791786	BIN1	73117	-0.207767	0.0269677	0.173377	0.035887	-0.0385524	0.0246075	63.8288	0.000454599	0.544079	-0.0407101	0.661254	0.67981
cg10442442	2	127792200	BIN1	72703	-0.283831	0.00805191	0.224308	0.0173064	-0.0320351	0.0201165	62.7952	0.000819968	0.206141	-0.0568247	0.544096	0.301093
cg23854395	2	127822616	BIN1	42287	-0.252805	0.0167301	0.235535	0.0111994	-0.0245662	0.0197408	80.3575	0.000391322	0.616855	-0.0627913	0.556564	0.52827
cg12637068	2	128073134	MAP3K2	27671	0.118437	0.0168717	-0.103974	0.0166869	0.00391761	-0.00305671	78.0249	-0.000126187	0.676042	0.0670593	0.103418	0.244473
cg11517528	2	128101564	MAP3K2	758	0.115932	0.00677181	-0.0746752	0.0452031	0.00245637	-0.00202561	82.4638	-0.000111914	0.755003	0.0416466	0.348443	0.653382
cg17924227	2	128425025	LIMS2	14335	-0.156069	0.0481706	0.147797	0.0334021	-0.0331415	0.0215798	65.1144	0.000205741	0.707028	0.0427287	0.600306	0.00513636
cg24825937	2	128639118	AMMECR1L	4396	0.146468	0.00278109	-0.0927671	0.0290889	0.00622582	-0.00386428	62.0687	-0.000721642	0.0610176	0.0205527	0.546265	0.053539
cg05118157	2	128820845	UGGT1	27909	-0.0894344	0.0117706	0.0811391	0.00950924	-0.0165424	0.0143973	87.0323	0.000878908	0.00557165	-0.0179353	0.561398	0.328625
cg10149870	2	129106448	HS6ST1	30276	-0.162318	0.0184749	0.145418	0.0165464	-0.0164473	0.0130216	79.1716	-8.75119e-05	0.867259	-0.105988	0.135052	0.770478
cg04152465	2	129543023	HS6ST1	466851	-0.200079	0.0209996	0.161093	0.0339719	-0.034356	0.0176092	51.2549	-0.000225695	0.770282	-0.0482868	0.586367	#N/A
cg16637224	2	130538947	PLAC9P1	152943	-0.222633	0.00589941	0.15995	0.0236322	-0.0451576	0.0275552	61.0202	0.000674948	0.236262	-0.106312	0.0588555	0.255506
cg25344603	2	130555396	PLAC9P1	136494	-0.203009	0.00168335	0.1433	0.0110971	-0.0295717	0.019768	66.8478	0.00070947	0.0912087	-0.0269535	0.564479	0.0472777
cg06992662	2	130665312	PLAC9P1	26578	-0.136979	0.0305165	0.12719	0.0225493	-0.0236711	0.0162199	68.5218	0.000806747	0.124056	-0.0549353	0.310936	0.230724
cg04899311	2	131060206	CCDC115	39716	-0.298404	0.0116097	0.247578	0.0171962	-0.0172761	0.0126059	72.9671	0.00120618	0.141083	0.0909853	0.382026	0.00261315
cg19198464	2	131076251	CCDC115	23671	-0.325334	0.000425565	0.197708	0.0130585	-0.052728	0.0253373	48.0529	-0.00025259	0.727434	0.118294	0.198603	0.0608993
cg02789441	2	131100407	IMP4	82	-0.104261	0.0300147	0.0898899	0.0326639	-0.000892111	0.000963156	107.964	2.33536e-05	0.95721	-0.00245978	0.961468	0.0606843
cg07055859	2	131609998	ARHGEF4	62788	-0.21149	0.0418751	0.267564	0.00370413	-0.0257913	0.0286785	111.195	0.00101567	0.255776	-0.0676654	0.528737	0.105157
cg01534464	2	133361903	GPR39	187755	-0.556718	0.00257543	0.399349	0.013129	-0.0987118	0.0716977	72.6333	0.000592763	0.597744	0.0197555	0.895709	0.463661
cg26266985	2	133617227	NCKAP5	708804	-0.365484	0.0381534	0.557691	0.000400714	-0.0485982	0.0716557	147.445	-0.0020217	0.269971	-0.524581	0.0102607	#N/A
cg14592981	2	134122884	NCKAP5	203147	-0.255786	0.022225	0.355287	0.000416225	-0.0233908	0.0331499	141.722	0.00108323	0.328238	-0.22091	0.0588115	#N/A
cg13066289	2	134135267	NCKAP5	190764	-0.180936	0.00869294	0.147088	0.0148175	-0.0247057	0.0200256	81.0565	0.000679201	0.245288	-0.0842297	0.233032	#N/A
cg07732969	2	134274712	NCKAP5	51319	-0.124306	0.0404641	0.111512	0.0361818	-0.00937764	0.00292657	31.2079	0.000162912	0.789163	-0.044215	0.513649	#N/A
cg10362869	2	134326913	NCKAP5	881	-0.18959	0.0411168	0.173907	0.0334182	-0.030434	0.0194252	63.8274	0.000401933	0.601867	-0.126666	0.167648	#N/A
cg08714960	2	134580701	NCKAP5	254669	-0.332476	0.0078037	0.215816	0.0478613	-0.0355873	0.0185255	52.0565	0.00229858	0.0180384	-0.103839	0.462656	#N/A
cg15445283	2	134601766	NCKAP5	275734	-0.196738	0.000507526	0.0959209	0.0485198	-0.015942	0.00841986	52.8157	0.000485958	0.377228	-0.117402	0.0367565	#N/A
cg27450167	2	135272843	TMEM163	252491	-0.367658	0.0265112	0.361838	0.013192	-0.0453211	0.0478463	105.572	0.0023512	0.0307986	0.140558	0.346318	0.719148
cg12331160	2	135290945	TMEM163	234389	-0.458365	0.00131707	0.308048	0.0129183	-0.0502864	0.0271305	53.9519	0.00196242	0.0512193	-0.240542	0.0546499	0.0225225
cg01070926	2	135292815	TMEM163	232519	-0.336573	0.00072062	0.212063	0.0134285	-0.0306495	0.0178229	58.1507	0.00118821	0.0985003	-0.218752	0.0101505	0.325727
cg22516499	2	135482410	TMEM163	42924	-0.242964	0.0204328	0.204646	0.0260084	-0.0348063	0.0350656	100.745	9.36345e-05	0.913238	0.112859	0.286218	0.101756
cg02940203	2	135495432	TMEM163	29902	-0.183792	0.00595192	0.125472	0.0320082	-0.0280234	0.0128477	45.8462	0.00106687	0.0376225	0.0261355	0.705924	0.317005
cg08471896	2	135808560	RAB3GAP1	1275	0.104056	0.00710935	-0.0811677	0.0165009	0.00333662	-0.00278846	83.5714	-0.000333809	0.284422	-0.0100337	0.787513	0.539053
cg26619106	2	137119539	CXCR4	243813	-0.338729	0.0325964	0.562942	9.01713e-05	-0.0528253	0.092999	176.05	-0.000589779	0.598135	0.131392	0.359019	0.480524
cg07379919	2	137148314	CXCR4	272588	-0.363643	0.0121181	0.266611	0.0351848	-0.0535702	0.0405255	75.6494	-0.000468805	0.731355	-0.227883	0.0971544	0.865387
cg01103321	2	137913067	THSD7B	99076	-0.201183	0.00740987	0.130363	0.0472546	-0.0306634	0.0198803	64.8339	0.000379289	0.446001	0.12243	0.0631309	#N/A
cg24232594	2	138668592	HNMT	53216	-0.25458	0.00422884	0.170343	0.0283194	-0.0396265	0.0211985	53.4956	-0.000304424	0.722775	-0.210047	0.0302543	0.793552
cg02157519	2	139046435	SPOPL	212915	0.145101	0.0156193	-0.113447	0.0307535	0.00657705	-0.00488565	74.2834	-0.000761612	0.0776546	0.133408	0.00823305	0.539065
cg13671078	2	139585034	NXPH2	47222	-0.263377	0.000331153	0.160819	0.0108436	-0.00637831	0.00277017	43.4311	0.000227521	0.693354	0.00696112	0.918335	#N/A
cg17854948	2	140301783	YY1P2	646888	0.517432	0.00100522	-0.436588	0.00164726	0.0592913	-0.0416076	70.1749	0.000885087	0.529726	0.220441	0.218118	#N/A
cg06690058	2	140785068	LRP1B	2104202	-0.367678	0.0266638	0.323254	0.0273506	-0.0491507	0.0564658	114.883	0.000569636	0.674936	0.131654	0.401601	#N/A
cg16209652	2	142888957	LRP1B	313	0.199062	0.00836332	-0.144031	0.0290185	0.0084317	-0.00605309	71.7897	-0.00111233	0.0679549	-0.0254923	0.6903	#N/A
cg09832764	2	144276873	ARHGAP15	83709	0.380072	0.0489804	-0.346591	0.0409956	0.0276976	-0.0303515	109.582	-0.00399117	0.00537459	0.189588	0.262949	#N/A
cg06771501	2	145090273	GTDC1	189	-0.0943939	0.0243806	0.087283	0.0181009	-0.00124059	0.000981019	79.077	-0.000263321	0.466558	-0.0451063	0.266805	0.503917
cg16246099	2	146396497	TEX41	970962	-0.780959	0.00609215	0.51059	0.0397672	-0.112549	0.0629832	55.9607	0.000184981	0.940928	-0.0660772	0.80109	#N/A
cg16060210	2	146603636	PABPC1P2	740989	-0.361239	0.0192003	0.31007	0.0216999	-0.0502987	0.0423605	84.2178	0.0014664	0.287996	-0.0592849	0.719326	#N/A
cg26019712	2	146901947	PABPC1P2	442678	-0.282115	0.0364958	0.241414	0.0412441	-0.0475496	0.0439355	92.3993	0.00148266	0.236336	0.000227797	0.998655	#N/A
cg18538579	2	147840635	PABPC1P2	496009	-0.156488	0.00787339	0.120201	0.0196828	-0.00393418	0.00383394	97.4522	0.000194111	0.632769	-0.0612599	0.218708	#N/A
cg24485405	2	148318804	ACVR2A	283282	-0.402638	0.0140199	0.319631	0.0260316	-0.0321616	0.0183682	57.1122	0.00124917	0.25882	0.162725	0.15112	#N/A
cg07830167	2	148661703	ACVR2A	59132	0.175552	0.0298895	-0.156112	0.0285562	0.0201408	-0.0216413	107.45	-0.000173395	0.715103	-0.0084055	0.881193	0.125096
cg03118674	2	148684850	ACVR2A	82279	0.0805576	0.0282449	-0.0872482	0.00743188	0.00237488	-0.00241635	101.747	0.000274395	0.257746	0.0330307	0.328758	0.441954
cg16837873	2	149289536	MBD5	46850	-0.109462	0.0194258	0.0830675	0.0433478	-0.0173514	0.0091545	52.7593	0.000323762	0.411716	-0.0202282	0.62359	#N/A
cg22645316	2	150850819	MMADHC	406488	-0.196973	0.023823	0.181538	0.0177866	-0.033914	0.0294115	86.7238	-0.000340613	0.615905	-0.134607	0.0732397	#N/A
cg23718633	2	152114699	RBM43	3690	0.330633	0.00765632	-0.222363	0.0394477	0.042526	-0.0320781	75.4316	-0.000249704	0.798935	0.163955	0.200558	1.62e-06
cg12208353	2	152527013	NEB	63988	-0.229735	0.0110644	0.191199	0.0159964	-0.0403441	0.0236619	58.6503	0.000835592	0.237708	-0.302864	0.00036708	0.000460014
cg22159341	2	152893963	CACNB4	61630	0.102678	0.00905135	-0.072831	0.0354283	0.00406037	-0.00383889	94.5452	-0.000455944	0.147052	-0.0179006	0.625449	0.229639
cg05174583	2	153261256	FMNL2	69504	0.0949085	0.0191999	-0.0855825	0.0167635	0.00423853	-0.00436618	103.012	-3.11035e-05	0.934437	0.0227322	0.626744	0.379084
cg17576960	2	153296747	FMNL2	104995	0.138024	0.00707152	-0.11591	0.010291	0.00897358	-0.00629066	70.102	1.16452e-05	0.97526	-0.0280336	0.567145	0.26834
cg23482132	2	153415027	FMNL2	223275	-0.160675	0.0153439	0.114712	0.0467541	-0.00946366	0.00879628	92.948	0.000820386	0.135981	0.0589099	0.377142	0.000924541
cg18166936	2	153430048	FMNL2	238296	0.150993	0.00131236	-0.0920885	0.0246923	0.00916533	-0.00765575	83.5295	4.68904e-06	0.990152	-0.00475254	0.917631	0.686338
cg03642002	2	153601962	ARL6IP6	25412	0.118787	0.00547063	-0.109887	0.00339423	0.00538795	-0.00446311	82.8351	-0.000759419	0.00156132	0.0663061	0.0263682	0.194325
cg01480969	2	154059578	RPRM	275744	0.127012	0.0204815	-0.133687	0.00605037	0.00543022	-0.00747601	137.674	-0.000698316	0.117631	0.0834936	0.113578	#N/A
cg22373593	2	155112778	GALNT13	10452	0.243678	0.0419268	-0.400209	0.000221628	0.0162954	-0.0304284	186.73	0.000253144	0.795917	0.339272	0.00134041	#N/A
cg02831700	2	155946987	KCNJ3	391893	-0.794573	0.00545404	0.555108	0.0263096	-0.0969135	0.061687	63.6516	0.0029969	0.12317	0.351237	0.162478	#N/A
cg22745209	2	156967550	NR4A2	221737	0.226249	0.0260208	-0.22362	0.0125025	0.0369051	-0.0367774	99.6538	-0.00185468	0.00879372	0.110171	0.243508	0.573027
cg25489023	2	157157123	NR4A2	32164	-0.273229	0.00962037	0.266903	0.0039832	-0.0352639	0.0360707	102.288	0.0016828	0.0101545	-0.0659072	0.510159	0.405295
cg03313700	2	157172795	NR4A2	16492	-0.273013	0.0483041	0.337164	0.00591058	-0.0322441	0.0252781	78.3962	-0.000112984	0.922731	0.0219857	0.866628	0.356517
cg27209881	2	158309911	CYTIP	35562	-0.208236	0.0192929	0.156999	0.0436139	-0.00980858	0.00719601	73.3645	0.000559316	0.388843	0.079669	0.300055	0.000870337
cg21442003	2	158454243	ACVR1C	31156	-0.116776	0.00954823	0.0931713	0.0182401	-0.00386995	0.00265614	68.6351	-0.000167426	0.668503	-0.0260682	0.562162	0.17788
cg07947490	2	158484692	ACVR1C	707	-0.3656	0.00579298	0.261159	0.0245128	-0.0103174	0.0130389	126.378	0.00201987	0.0577118	-0.103129	0.385044	0.0443447
cg08182026	2	160220698	BAZ2B	252414	-0.175847	0.0101761	0.1641	0.0064213	-0.0119584	0.00843324	70.5214	0.000714999	0.177733	-0.00549448	0.929497	0.244954
cg25349066	2	160650497	CD302	4269	0.107707	0.00324165	-0.0752925	0.0185276	0.00329089	-0.00165459	50.278	0.000190757	0.554474	0.0437978	0.216937	0.194111
cg22088829	2	161232796	RBMS1	117522	-0.241358	0.00195465	0.15301	0.0240299	-0.00784442	0.00709031	90.3867	-0.000158887	0.770678	0.0608584	0.341942	0.0356719
cg19098421	2	162017589	TANK	649	-0.129931	0.00127175	0.0732231	0.0358763	-0.000992027	0.000465137	46.8875	0.00021983	0.387504	-0.0659152	0.0811384	0.0548125
cg22784247	2	162243644	PSMD14	78857	0.148071	0.00976715	-0.134275	0.00719203	0.0102902	-0.00826319	80.3012	0.000359807	0.456454	-0.0349117	0.53071	0.651406
cg15539663	2	162836483	SLC4A10	355637	0.120097	0.042793	-0.113248	0.0290533	0.0110032	-0.00693082	62.9892	0.000276605	0.483294	-0.068525	0.189509	0.0492083
cg03757501	2	162982430	GCG	26484	0.104652	0.0142865	-0.0828537	0.0271703	0.00485056	-0.00397559	81.9615	-0.000274954	0.446247	0.0786602	0.0656768	0.000613422
cg05458815	2	163040216	FAP	59829	0.128345	0.0196132	-0.123478	0.0107021	0.00579455	-0.00519148	89.5925	-9.92331e-05	0.828405	0.0120296	0.794636	0.0413571
cg14983225	2	163879745	KCNH7	184487	-0.396487	0.000864472	0.281094	0.00688642	-0.0448925	0.0407714	90.8201	0.000682187	0.430797	0.0434756	0.708247	#N/A
cg04084807	2	165457458	GRB14	20902	-0.201032	0.0068367	0.156624	0.0160824	-0.0295304	0.0154821	52.4275	0.000570946	0.406277	-0.0710988	0.384465	0.161342
cg16642938	2	166647794	GALNT3	3009	0.0949841	0.0136639	-0.0714798	0.0336138	0.00383648	-0.00248556	64.7875	0.000103966	0.690717	0.0360682	0.29781	0.1987
cg18566785	2	167743913	XIRP2	1084	-0.552664	0.00798496	0.412643	0.0235061	-0.0708355	0.0517287	73.0266	-0.000450194	0.775945	-0.181141	0.33045	#N/A
cg26664844	2	169925400	DHRS9	1854	-0.122409	0.0222675	0.107635	0.0218051	-0.0069379	0.00656567	94.6348	0.000321277	0.351638	0.0152933	0.707947	0.0883065
cg02826729	2	170664958	SSB	9168	0.179869	0.0266349	-0.150328	0.0353638	0.0213357	-0.0195032	91.4113	-0.000284017	0.595109	-0.00861006	0.902201	0.0924274
cg03645711	2	170869339	UBR3	11524	-0.197444	0.00428865	0.157389	0.00947332	-0.00925027	0.00892196	96.4508	0.000350851	0.495723	-0.055502	0.366722	0.353322
cg17304799	2	170976920	UBR3	105606	-0.137097	0.0281104	0.127778	0.0203118	-0.00716324	0.00651251	90.9157	0.000845721	0.107138	-0.0230607	0.711972	#N/A
cg09199013	2	171064050	MYO3B	8331	0.132309	0.00233537	-0.0798029	0.033724	0.00503331	-0.00319622	63.5015	-0.000147185	0.66133	0.0911428	0.0370257	#N/A
cg06834666	2	171207683	MYO3B	151964	-0.167572	0.0276257	0.163905	0.014482	-0.0126702	0.00910125	71.8318	0.00106746	0.0691785	-0.101839	0.13461	#N/A
cg07813142	2	171573223	SP5	1365	0.248735	0.0403608	-0.223054	0.0362587	0.0159704	-0.0129929	81.3559	-0.000647473	0.406171	-0.142765	0.227172	0.178043
cg12914459	2	171678202	GAD1	5001	-0.234263	0.00640323	0.204425	0.00716287	-0.0359617	0.0344835	95.8895	0.000458517	0.508944	-0.155667	0.0530776	0.15871
cg04105250	2	171679114	GAD1	5913	0.218652	0.00601792	-0.174705	0.0122579	0.020768	-0.0153321	73.8257	0.000562421	0.256575	0.115704	0.0544051	0.338437
cg00224929	2	171705463	GAD1	32262	-0.168333	0.00263919	0.104227	0.0315589	-0.0226527	0.0136141	60.0995	0.000243675	0.563278	-0.0370526	0.521753	0.0645616
cg08741063	2	171949370	TLK1	68040	0.0916075	0.0356658	-0.0937853	0.0147626	0.00499367	-0.00528173	105.768	-0.000201276	0.578003	0.0482703	0.282331	0.626824
cg24096854	2	172367051	CYBRD1	11706	0.089615	0.0197585	-0.0727214	0.0308186	0.00463483	-0.00403549	87.0686	0.000116915	0.655285	0.0575542	0.0854479	0.0471496
cg08857773	2	173021181	DLX2	53702	-0.218172	0.0316058	0.184853	0.0380534	-0.0316421	0.0335869	106.146	0.000321232	0.647779	-0.000466212	0.995699	0.144532
cg05761251	2	173470846	PDK1	50744	-0.187363	0.01028	0.148953	0.0199103	-0.0143014	0.0121293	84.8117	0.00127041	0.0197956	-0.113165	0.0673593	0.0117387
cg26441143	2	173555978	RAPGEF4-AS1	44956	-0.276652	0.00632483	0.212476	0.0165394	-0.0418155	0.0283162	67.7169	0.000115383	0.886544	-0.117709	0.214951	0.456123
cg03217348	2	173569410	RAPGEF4-AS1	31524	-0.158547	0.0190727	0.147812	0.0134935	-0.0138508	0.0126119	91.0553	0.00113279	0.0249412	-0.00524191	0.936803	0.469896
cg00393031	2	173629352	RAPGEF4	20485	-0.219861	0.00810131	0.163902	0.0244484	-0.0342047	0.0232981	68.1138	0.000567941	0.352379	-0.0795439	0.312887	0.806271
cg26124148	2	173723583	RAPGEF4	37267	0.114076	0.0440386	-0.134746	0.00751515	0.0104249	-0.0127724	122.518	-8.0709e-05	0.885664	-0.0366081	0.550827	0.755105
cg01742357	2	173753732	RAPGEF4	28928	-0.161706	0.027369	0.149874	0.0201001	-0.0267889	0.0254502	95.0028	0.000731155	0.236602	-0.018848	0.781527	0.102199
cg14906304	2	174229616	CDCA7	10054	0.119767	0.00454385	-0.0954312	0.00917327	0.0032646	-0.00262119	80.2912	-0.00083663	0.00651531	0.0718351	0.0590774	0.505668
cg03370069	2	174557526	SP3	272904	0.128276	0.0154767	-0.121863	0.00871997	0.00389628	-0.00505502	129.74	-0.000211183	0.592403	-0.0120204	0.820618	#N/A
cg10907868	2	175355057	GPR155	3240	-0.21308	0.00939047	0.159225	0.0263649	-0.0347764	0.0279061	80.2443	0.0014046	0.0539313	-0.0879513	0.273924	0.00354029
cg07842588	2	175387211	GPR155	35394	-0.495517	0.00229449	0.535176	0.000212732	-0.0513105	0.0510741	99.5392	-0.000727235	0.604418	-0.0116345	0.951278	0.254152
cg03478739	2	175712381	CHN1	157726	-0.374482	0.000565118	0.222581	0.0178323	-0.0459281	0.0222678	48.484	0.000664961	0.371416	-0.0807299	0.400672	0.266882
cg19837786	2	176140378	ATP5MC3	93887	-0.315664	0.00286672	0.195299	0.0332844	-0.0440342	0.01356	30.7942	0.00179908	0.0285664	-0.249594	0.00256653	0.184858
cg10407055	2	176770873	LNPK	96641	-0.338448	0.00201487	0.245187	0.0103718	-0.0238161	0.0152835	64.1729	0.00103449	0.303974	-0.173293	0.120245	0.257478
cg03918304	2	176981654	HOXD10	161	0.539663	0.0279613	-0.637128	0.00340269	0.0743511	-0.0817596	109.964	0.00316073	0.137203	-0.0999538	0.668326	0.223371
cg20676716	2	177053568	HAGLR	118	0.364711	0.0170272	-0.363497	0.00693546	0.0553007	-0.034166	61.7821	0.000329934	0.701444	0.135728	0.173749	0.106227
cg11101542	2	177053838	HOXD1	530	0.275025	0.0406056	-0.231773	0.0499377	0.0548535	-0.0391315	71.3382	-0.000452254	0.662026	0.0283253	0.810341	0.161384
cg10094617	2	177989096	HNRNPA3	88326	-0.128443	0.0443619	0.152486	0.00735709	-0.0153972	0.0120282	78.1196	0.000765415	0.128723	-0.0582038	0.347916	0.622225
cg18942019	2	178012021	HNRNPA3	65401	-0.189602	0.00661046	0.147316	0.0156488	-0.00560881	0.00541501	96.5448	-3.87195e-05	0.948852	0.0521224	0.468231	0.0205381
cg21488093	2	178973092	PDE11A	25	0.364124	0.0317269	-0.311099	0.0357179	0.0557951	-0.0339374	60.8251	0.00221444	0.0891804	0.259293	0.124614	0.982514
cg23412136	2	179345022	MIR548N	98216	0.134966	0.00546982	-0.111784	0.0087186	0.000587905	-0.000680583	115.764	0.000621926	0.0840588	-0.0379699	0.394091	0.0431232
cg04753691	2	179737233	CCDC141	12586	-0.275081	0.0150849	0.223451	0.0243671	-0.0350897	0.0217448	61.9691	-0.00102776	0.257456	-0.0496249	0.67966	0.712559
cg18814227	2	180046003	SESTD1	83347	0.373581	0.00970637	-0.334344	0.0084016	0.0403167	-0.035466	87.9687	-0.00128071	0.257365	0.10793	0.465767	0.294214
cg23581539	2	180219798	ZNF385B	506434	-0.232888	0.0120479	0.182845	0.0245317	-0.0456332	0.0261879	57.3878	0.00173986	0.0308706	-0.097196	0.24784	#N/A
cg16705245	2	180725637	ZNF385B	595	-0.196457	0.0277483	0.247898	0.00169005	-0.0107061	0.0149276	139.43	0.00151257	0.0331065	-0.0532836	0.516045	0.947959
cg20268967	2	180730462	ZNF385B	4229	-0.218208	0.0154279	0.192962	0.0150926	-0.011306	0.010788	95.419	0.000540098	0.34359	0.043189	0.616935	0.344666
cg05699816	2	181901226	UBE2E3	55374	-0.224475	0.0446631	0.216592	0.0274913	-0.0279429	0.0224636	80.3913	0.000984408	0.227435	-0.087541	0.429355	0.110232
cg20415809	2	182321855	ITGA4	235	-0.514495	0.040721	0.456509	0.0387712	-0.0300772	0.0286175	95.1466	0.00404251	0.0190568	-0.114773	0.552064	0.316902
cg17231385	2	182493044	CERKL	28790	-0.405478	0.00906252	0.347088	0.0110378	-0.0621489	0.0240011	38.6187	0.00302446	0.00189527	-0.199836	0.154927	0.623886
cg16449808	2	182559209	NEUROD1	13816	-0.349188	0.0206304	0.344463	0.00986328	-0.0352564	0.0128197	36.3613	0.00223248	0.0984714	-0.399715	0.00864628	0.0158577
cg08912554	2	182762693	ITPRID2	6220	0.120623	0.0436824	-0.142092	0.00756463	0.00819606	-0.0112857	137.697	-0.000756727	0.115934	0.0712514	0.2289	0.139992
cg00808754	2	182913218	PPP1R1C	62666	0.0971295	0.0204783	-0.0946235	0.00994781	0.00539865	-0.0140024	259.368	-0.000213312	0.604416	0.0344376	0.378927	0.307251
cg14245239	2	182982011	PPP1R1C	131459	-0.195885	0.0477991	0.195923	0.0248067	-0.0204014	0.0127484	62.4877	0.0020206	0.00791884	0.0322794	0.742267	0.632199
cg16635171	2	183691600	FRZB	39898	0.101864	0.0118531	-0.0946009	0.00830833	0.00360563	-0.0038779	107.551	-0.000578054	0.0799223	-0.00625117	0.864226	0.327791
cg19222054	2	184462682	NUP35	473598	0.34913	0.0206507	-0.263742	0.0447806	0.0369983	-0.0326814	88.3323	-0.00114536	0.344186	-0.063843	0.702671	0.451352
cg00836737	2	186785761	FSIP2	132390	-0.278558	0.0151256	0.199909	0.045823	-0.0378424	0.0244649	64.6495	0.00166103	0.0466635	-0.0461503	0.672647	0.389169
cg04426028	2	186843522	FSIP2	190151	-0.127947	0.0352492	0.108598	0.0416155	-0.0248434	0.0190493	76.6775	0.00047452	0.293677	-0.041653	0.450684	0.526877
cg07993132	2	187351983	ZC3H15	1097	-0.137433	0.0381409	0.135254	0.0205444	-0.00349606	0.00444606	127.174	0.000416664	0.492092	-0.0538595	0.387624	0.13107
cg16242080	2	187627984	FAM171B	69194	0.12589	0.000537282	-0.0704499	0.0239765	0.0165089	-0.00286259	17.3397	-0.000410251	0.189421	0.0214918	0.501326	0.505109
cg08237722	2	189841623	COL3A1	2523	-0.360299	0.0119911	0.319498	0.0114099	-0.0545625	0.0478286	87.6584	0.00276088	0.000411547	-0.173317	0.144156	0.26722
cg24900931	2	189951519	COL5A2	93086	-0.239028	0.00457984	0.148186	0.0423386	-0.0139503	0.00717635	51.4424	0.000691047	0.145815	-0.0415233	0.510896	0.203549
cg25225763	2	190075588	COL5A2	30982	0.141319	0.0265213	-0.141694	0.0115261	0.0139737	-0.0116626	83.4604	-0.000199946	0.714306	-0.00743965	0.900532	0.000167707
cg21315098	2	190163043	COL5A2	118437	-0.160867	0.012809	0.134743	0.0172829	-0.0098019	0.00826064	84.276	0.000456862	0.365832	-0.0117033	0.83849	0.628452
cg25304128	2	190276928	WDR75	29231	-0.118927	0.0481442	0.107375	0.0420813	-0.0217591	0.0196257	90.1954	0.000338613	0.412206	-0.00594053	0.905572	0.0588123
cg24730479	2	190819886	PMS1	111195	-0.208016	0.0197653	0.194549	0.0135893	-0.036315	0.0310416	85.4787	0.000838297	0.141603	-0.0783349	0.292009	0.0928426
cg14386607	2	190888906	MSTN	38549	-0.176704	0.00795182	0.122162	0.0354888	-0.00925307	0.00454321	49.0995	0.000272714	0.560133	-0.0419997	0.477815	0.0241239
cg24643029	2	190953133	MSTN	25677	-0.135899	0.0175682	0.101929	0.0421462	-0.0177291	0.0101629	57.323	0.000477997	0.329765	0.123533	0.0263706	0.123482
cg15837665	2	191111081	HIBCH	73690	0.134738	0.0456553	-0.134407	0.0247504	0.0112131	-0.0114841	102.417	-0.000508529	0.289078	0.0283983	0.589562	0.203711
cg02999082	2	191373593	NEMP2	25875	-0.240443	0.00870318	0.164424	0.0403111	-0.0115661	0.00758126	65.5475	0.000702391	0.286365	-0.124593	0.138094	0.0310746
cg26605467	2	191399880	NEMP2	411	-0.187532	0.00727432	0.12575	0.0383816	-0.00388853	0.00272873	70.1738	0.00013372	0.794123	-0.068377	0.215481	0.112741
cg27468925	2	191560881	B1	36996	-0.223835	0.00221914	0.135889	0.0322181	-0.0149222	0.0108643	72.806	0.0010286	0.0539644	0.00653199	0.922712	0.00510705
cg10863038	2	192542548	BP1	250	-0.179813	0.0125231	0.150742	0.0171819	-0.00182987	0.00168047	91.8353	-0.00019171	0.724532	-0.115571	0.071423	0.298772
cg00012126	2	193061253	TMEFF2	1608	-0.320598	0.000250449	0.256795	0.000775531	-0.00238276	0.00421928	177.075	0.00171636	0.0397716	-0.0926216	0.356925	#N/A
cg18843110	2	194142822	PCGEM1	528250	-0.321101	0.0319998	0.28204	0.0328293	-0.0438415	0.0316242	72.1331	-0.000125859	0.930719	0.0638822	0.698642	#N/A
cg23821480	2	196179107	SLC39A10	342425	-0.432099	0.00104836	0.286283	0.0122674	-0.0619383	0.0349718	56.4624	0.000632517	0.43404	0.028527	0.796245	#N/A
cg17818587	2	196386537	SLC39A10	134995	-0.167133	0.0227432	0.129914	0.0429261	-0.0271339	0.0182371	67.2115	0.000590677	0.310311	0.0345292	0.603143	0.346477
cg09907068	2	197159060	HECW2	298275	-0.203534	0.0233359	0.236992	0.00287434	-0.0109376	0.0178767	163.442	-0.000876335	0.144933	-0.0603642	0.403652	0.23848
cg00402533	2	197458695	HECW2	1359	0.249605	0.0143625	-0.238863	0.00805119	0.0190211	-0.0183503	96.4735	0.000880787	0.193043	0.0106454	0.916891	0.505834
cg16746196	2	198381048	MOB4	25	-0.0663107	0.0487414	0.0730859	0.0143201	-0.000384468	0.000501963	130.56	-0.000167799	0.530791	-0.0139544	0.636709	0.0902015
cg09025663	2	198738345	PLCL1	68918	-0.258211	0.0357843	0.225373	0.0371577	-0.0483953	0.034163	70.5915	0.000476166	0.617535	-0.0199469	0.860258	0.883944
cg02833180	2	198815064	PLCL1	145637	-0.395902	0.0138519	0.378465	0.00758247	-0.0703842	0.0459199	65.2417	0.00153408	0.257467	-0.133901	0.421481	0.95374
cg00746233	2	199179829	PLCL1	510402	-0.230831	0.00333648	0.188135	0.00605289	-0.00886805	0.00676596	76.2959	0.00122065	0.00434389	-0.0682698	0.194224	#N/A
cg07378312	2	200054482	SATB2	281507	-0.323962	0.00211192	0.238044	0.0099315	-0.0529672	0.0384357	72.5651	0.00168045	0.0561906	0.10965	0.363535	#N/A
cg20119370	2	200088705	SATB2	247284	-0.272442	0.024306	0.269509	0.0113318	-0.0425532	0.0506714	119.078	0.000560249	0.498444	0.0313567	0.736732	0.0636488
cg06064716	2	201164258	SPATS2L	6346	0.101742	0.0170247	-0.152137	7.85055e-05	0.00727594	-0.0094854	130.367	-0.000603861	0.102278	0.0211246	0.657339	0.44493
cg08645207	2	201489698	AOX1	15754	-0.257378	0.0034062	0.165118	0.0303079	-0.0249058	0.00840316	33.7397	0.000383654	0.616121	-0.0292073	0.75321	1e-06
cg21241708	2	201570554	AOX2P	10107	-0.349908	0.00226434	0.220966	0.0275417	-0.0492552	0.0374694	76.072	0.000669358	0.563281	-0.225136	0.062584	0.190617
cg16868196	2	201605518	AOX2P	45071	-0.217817	0.0233807	0.166394	0.0486441	-0.018958	0.0174355	91.9689	0.000284417	0.665723	-0.106487	0.232285	0.0452795
cg14970481	2	202271902	TRAK2	44417	0.25148	0.00177078	-0.16697	0.0168085	0.0270289	-0.0203116	75.1478	-0.000119628	0.832749	-0.0209801	0.770439	0.0228615
cg06431681	2	202330990	STRADB	14597	-0.135512	0.0119578	0.0927164	0.0489683	-0.0146296	0.0102918	70.3491	1.46595e-05	0.972276	0.0337633	0.509522	0.00308304
cg05568799	2	202573056	ALS2	72839	0.200538	0.00125693	-0.134062	0.0129321	0.00968835	-0.00756364	78.0694	-0.00036884	0.530332	-0.00756589	0.889674	0.11094
cg21886743	2	202717951	CDK15	46648	-0.179658	0.0464752	0.1681	0.0356125	-0.0250158	0.0193517	77.3577	0.000647466	0.366343	-0.0115269	0.890894	0.143882
cg00584089	2	202776922	CDK15	57408	-0.30854	0.000361819	0.151311	0.0436311	-0.0334116	0.0140557	42.0684	0.000286895	0.682591	-0.110591	0.171933	0.0201094
cg20373544	2	202814226	CDK15	94712	-0.185112	0.0191822	0.150874	0.0298684	-0.028991	0.0103537	35.7134	0.000502068	0.442124	-0.0416464	0.595874	0.397587
cg12598581	2	202974424	KIAA2012	36445	-0.197694	0.0301227	0.165655	0.0383159	-0.0168235	0.00954255	56.7217	0.0013594	0.0463758	-0.133045	0.101093	0.343299
cg25976986	2	203918575	NBEAL1	38972	0.0692357	0.02014	-0.0876537	0.00107693	0.00501193	-0.00386038	77.0238	4.96264e-06	0.984607	0.0106875	0.753218	0.592693
cg19699314	2	204232043	ABI2	438	0.10122	0.0470873	-0.104773	0.0196002	0.00483863	-0.00772988	159.753	-0.000608527	0.0949085	0.0977393	0.0448971	0.54013
cg09737032	2	205338839	PARD3B	71677	-0.241865	0.00284525	0.198629	0.005046	-0.0356302	0.022308	62.61	0.00101718	0.067076	0.042118	0.582969	#N/A
cg01323148	2	206551212	NRP2	3852	0.516692	0.0339487	-0.470313	0.0278309	0.0407231	-0.0334071	82.0349	-0.00275067	0.148334	0.232411	0.284137	0.0335247
cg10447690	2	206591498	NRP2	44138	0.210364	0.0162418	-0.171185	0.0255405	0.0193051	-0.0188644	97.7173	-0.000492737	0.523622	0.146185	0.0878698	0.0857334
cg09089410	2	206853238	INO80D	97668	-0.182611	0.00909844	0.126388	0.0385479	-0.0203074	0.018562	91.4052	0.00113768	0.0151193	-0.0249149	0.69161	0.193695
cg08927278	2	206949286	INO80D	1620	0.15531	0.00177826	-0.0973218	0.0246349	0.00276509	-0.00151156	54.6656	-0.000229683	0.560446	-0.0644512	0.211494	0.421486
cg04647948	2	206950423	INO80D	483	-0.143859	0.00374043	0.113306	0.00941708	-0.00206353	0.00129721	62.8638	0.000324448	0.459879	-0.105605	0.0257099	0.135395
cg04851476	2	207138264	ZDBF2	1259	-0.332232	0.00476047	0.236572	0.0208933	-0.0238895	0.0178617	74.7679	0.00224883	0.0112223	-0.171603	0.151927	0.0144821
cg06637961	2	207327408	ADAM23	17376	-0.403501	0.00217694	0.327199	0.00438966	-0.0430165	0.0342627	79.6502	0.00108437	0.407584	-0.103584	0.437026	0.431123
cg16147878	2	207474733	ADAM23	164701	-0.283516	0.0106079	0.233398	0.0163056	-0.0409617	0.0353042	86.1883	0.000688863	0.378503	0.0154756	0.890013	0.568603
cg12845357	2	207566878	DYTN	16242	-0.317772	0.000665418	0.207203	0.0106042	-0.0446772	0.0235534	52.7191	0.00181365	0.00345029	-0.0537424	0.557124	0.538778
cg01574741	2	208627796	FZD5	6347	0.112254	0.0442696	-0.111194	0.022957	0.00816662	-0.00837524	102.555	-0.000330605	0.453528	-0.0013063	0.982776	0.23361	Yes
cg11463113	2	208989831	CRYGD	38466	-0.187762	0.0310973	0.284846	0.00027003	-0.0211762	0.0272183	128.533	0.00137189	0.0562734	-0.117928	0.185472	0.0180427
cg08093097	2	209054740	C2orf80	33	-0.130723	0.0430245	0.111143	0.0499464	-0.00984401	0.00741009	75.2752	0.000983241	0.0149187	-0.0944555	0.0784189	0.53068
cg00273392	2	209198437	PIKFYVE	67445	0.097392	0.0286501	-0.0873283	0.0256894	0.00335064	-0.0030649	91.4721	-0.000422043	0.271776	0.0587693	0.206741	0.550233
cg17289868	2	210334953	MAP2	46181	-0.159956	0.0280713	0.191061	0.00310547	-0.0088901	0.00619866	69.7253	0.000903133	0.126746	-0.00869684	0.911164	#N/A
cg13296463	2	210586981	MAP2	69114	-0.186537	0.00736008	0.136533	0.0238669	-0.0133033	0.0105292	79.1479	0.000598787	0.35895	-0.0552464	0.436385	#N/A
cg19053250	2	210676351	UNC80	39633	-0.249865	0.00339092	0.15225	0.0393302	-0.0330772	0.0223115	67.4529	0.00104208	0.17311	0.0289466	0.695705	0.000518377
cg21468315	2	211179959	MYL1	63	-0.163596	0.0487181	0.182876	0.0126066	-0.0162571	0.0157974	97.1721	0.000684068	0.337163	0.0263149	0.730316	0.628687
cg26561438	2	213793434	MIR4776-2	2373	-0.177214	0.0399263	0.192421	0.0115999	-0.00857031	0.00508244	59.3028	0.000928781	0.175348	-0.0644192	0.490124	0.171892
cg02254041	2	215711427	BARD1	36998	-0.153901	0.0346585	0.149108	0.0201829	-0.0215596	0.015846	73.4986	0.000253524	0.669859	-0.0644932	0.403044	0.0178968
cg08896227	2	216523630	LINC00607	168496	0.0990559	0.00738366	-0.0923341	0.00485316	0.00495289	-0.00432557	87.3343	-4.31137e-05	0.900557	-0.0108362	0.766669	0.139817
cg27477459	2	217122852	43894	113898	-0.161721	0.000869372	0.0891616	0.0340232	-0.0266596	0.0110758	41.5454	7.85354e-05	0.850636	-0.0192684	0.687893	0.0299364
cg08353938	2	217227472	43894	9278	-0.243016	0.0205111	0.182584	0.0466676	-0.0474254	0.0210826	44.4542	0.000532963	0.527441	-0.115857	0.239068	0.0261567
cg26979179	2	217366073	RPL37A	2552	0.106748	0.0239686	-0.108354	0.00938624	0.00228876	-0.00364987	159.469	-0.000368253	0.275261	-0.00254853	0.951025	0.0025024
cg06280965	2	217410850	RPL37A	47329	-0.419715	0.000806078	0.325203	0.00306719	-0.0821286	0.0528092	64.3006	0.00165463	0.0322023	-0.183968	0.046792	0.00524217
cg22856512	2	217497890	IGFBP2	237	0.0861362	0.0130722	-0.0829448	0.00667887	0.00104764	-0.000990515	94.5474	-0.00023724	0.403747	-0.0303144	0.396823	0.161375
cg06857921	2	217530276	IGFBP2	32148	-0.183666	0.0142262	0.132739	0.043029	-0.0291251	0.0198412	68.1239	-0.000158404	0.761545	-0.0795997	0.227656	0.277578
cg08067262	2	217538669	IGFBP5	21603	-0.259849	0.0153649	0.195602	0.0371005	-0.0351182	0.0162472	46.2643	0.000414429	0.586261	-0.188016	0.0269439	0.166241
cg00303422	2	217571639	IGFBP5	11366	-0.376187	0.011607	0.272964	0.0365372	-0.0571348	0.0270327	47.3139	0.00187471	0.0727737	-0.161366	0.211574	0.152154
cg26950560	2	217581622	IGFBP5	21349	-0.391159	0.00709625	0.260345	0.0403453	-0.0268224	0.0121076	45.14	0.00125767	0.274652	-0.0634152	0.626474	0.403123
cg18474059	2	217618200	IGFBP5	57927	-0.308931	0.0181495	0.245739	0.0321968	-0.0607555	0.0340117	55.9813	0.000735224	0.482721	-0.141097	0.271966	0.300625
cg15848479	2	217662988	TNP1	61794	-0.337981	0.001041	0.184226	0.0381115	-0.063741	0.0267501	41.9668	0.000808433	0.19326	-0.0183509	0.836187	0.0722047
cg10376763	2	217724363	TNP1	419	-0.306309	0.0201985	0.248671	0.0316156	-0.0602345	0.0405009	67.2387	-0.000102241	0.897151	0.13531	0.191738	0.112626
cg19673237	2	217724380	TNP1	402	-0.394281	0.000518782	0.532188	2.87704e-07	-0.0788522	0.088154	111.797	0.000391161	0.698436	-0.0355583	0.772429	0.131844
cg00778391	2	218518234	DIRC3	103082	-0.496423	3.83273e-05	0.227152	0.0272257	-0.0405728	0.0084401	20.8024	0.000540797	0.659623	-0.213385	0.0538251	#N/A
cg17312012	2	218867536	TNS1	182	-0.170347	0.00813414	0.140042	0.0131494	-0.0272339	0.0128035	47.0132	0.00024987	0.630301	-0.0519211	0.390568	0.268245	Yes
cg01528520	2	218880649	TNS1	12930	-0.202252	0.00850719	0.167852	0.0127736	-0.0143961	0.00939555	65.2648	0.00102377	0.0560879	-0.0627813	0.405614	0.0105163	Yes
cg03627300	2	218881298	TNS1	13579	-0.244223	8.50192e-06	0.109069	0.0191327	-0.044924	0.0165763	36.8985	-0.00068778	0.084211	7.68458e-05	0.998885	0.227843	Yes
cg20795323	2	219192948	PNKD	5045	0.0935809	0.0106427	-0.0636347	0.0479281	0.00880784	-0.00445131	50.538	-0.000357208	0.17533	-0.0373393	0.329854	1.68e-05
cg02161655	2	219210053	PNKD	22150	0.1106	0.01114	-0.0926982	0.01515	0.00495369	-0.00443202	89.4691	2.86077e-05	0.928969	0.036908	0.376204	0.0724336
cg27213191	2	219495303	PLCD4	9109	-0.13613	0.0381881	0.158287	0.0064039	-0.00580289	0.00758107	130.643	0.00100881	0.051555	-0.0602312	0.329754	0.00348712
cg25683024	2	219592808	TTLL4	17239	-0.225921	0.031642	0.223669	0.0156272	-0.0338095	0.0296207	87.6104	0.00077966	0.231978	-0.0585468	0.498524	0.00436684
cg09663850	2	219688556	PRKAG3	7956	-0.1379	0.0468596	0.121256	0.0486599	-0.030749	0.021275	69.1891	0.000339529	0.590265	-0.147298	0.0190104	0.0866251
cg16906814	2	219715082	WNT6	9464	-0.121747	0.0348744	0.143674	0.00492752	-0.0211838	0.0252711	119.295	0.00071559	0.157025	-0.092764	0.0819264	0.015632	Yes
cg01687663	2	219723061	WNT6	1485	-0.125528	0.0255533	0.12078	0.0144902	-0.0178127	0.018317	102.831	-0.00013278	0.745636	-0.0316018	0.546112	0.183455	Yes
cg00260634	2	219847233	FEV	3146	-0.280108	0.0325825	0.249592	0.0297533	-0.00834784	0.00920137	110.224	0.000174888	0.877296	0.117133	0.336713	0.0569325
cg16008536	2	219858863	CRYBA2	735	-0.202935	0.0094998	0.147101	0.0311747	-0.00267849	0.00155449	58.036	0.000316101	0.610252	0.0941519	0.151478	0.083934
cg25306859	2	219899930	CFAP65	6343	-0.385758	0.000465286	0.219373	0.0212934	-0.0176049	0.00859059	48.7967	0.000627692	0.435708	0.0686685	0.532895	0.0222432
cg12747469	2	219907225	CFAP65	951	-0.261099	0.049081	0.250206	0.0327649	-0.0276697	0.0185013	66.8649	0.00109049	0.234507	-0.110006	0.456427	0.162479
cg18753326	2	219984609	NHEJ1	50208	-0.24216	0.000292506	0.117986	0.0400871	-0.0262231	0.00949488	36.208	0.000385864	0.403502	-0.0806346	0.185137	0.0205928
cg02965908	2	220161200	PTPRN	13095	-0.156007	0.0175397	0.115009	0.0464416	-0.0287806	0.0243022	84.4398	0.00074787	0.0933571	-0.131154	0.0160187	0.152747
cg03358313	2	220312021	SPEG	3624	-0.34166	0.0275104	0.322005	0.0181599	-0.0374735	0.038287	102.171	0.00147153	0.245187	-0.300021	0.00781101	0.037949
cg02557933	2	220351040	SPEG	51339	-0.144649	0.0482491	0.128389	0.0466764	-0.0225906	0.0176738	78.235	0.000504223	0.325365	-0.0627978	0.331064	0.020055
cg12637786	2	220355222	SPEG	55521	-0.285831	0.00331505	0.166842	0.0476318	-0.0462665	0.0169521	36.6401	0.000771157	0.211171	-0.158644	0.0699426	0.00148015
cg09306194	2	221140642	MIR4268	369355	-0.128148	0.0144048	0.0898951	0.0493431	-0.0153164	0.00964844	62.9942	0.000202586	0.512919	0.0539884	0.226753	#N/A
cg20715674	2	221145106	MIR4268	373819	-0.30379	0.0145087	0.246992	0.0227517	-0.0149864	0.0117255	78.2411	0.00166215	0.116724	-0.183907	0.092013	#N/A
cg21625007	2	221813859	EPHA4	623151	-0.483863	0.000909252	0.285095	0.023336	-0.0751091	0.0438563	58.3902	0.000574605	0.606933	-0.0893953	0.473584	#N/A
cg10835083	2	222395101	EPHA4	41909	-0.3273	0.0128953	0.361937	0.00193061	-0.0558762	0.0518039	92.712	0.00118472	0.232666	0.00944929	0.944462	0.859561
cg14101940	2	222761062	PAX3	402653	-0.387152	0.00455921	0.240373	0.0429341	-0.0528796	0.0300645	56.8546	0.00199366	0.0695713	-0.031183	0.811012	0.230082
cg03293308	2	223065390	PAX3	98325	-0.68955	0.00164325	0.387694	0.0408743	-0.0345194	0.0127345	36.8909	0.00149642	0.294043	0.0495892	0.79359	0.236371
cg24829778	2	223066461	PAX3	97254	-0.416627	0.0238566	0.439136	0.00700561	-0.0617318	0.063793	103.339	0.00193274	0.220454	-0.0253386	0.886919	0.761131
cg08688313	2	223162587	PAX3	1128	0.360954	0.00462462	-0.350208	0.00182933	0.0610618	-0.0494049	80.9097	-0.00110068	0.203702	-0.098164	0.421667	#N/A
cg08283187	2	223223673	CCDC140	60806	-0.49142	0.0399853	0.66377	0.0018342	-0.0849312	0.111208	130.939	-6.77679e-05	0.965778	0.0262205	0.884002	0.342621
cg22117637	2	223285495	SGPP2	3827	-0.22248	0.047114	0.251653	0.0112549	-0.0322624	0.0285141	88.3817	0.00198439	0.00979382	-0.0111646	0.895668	0.190924
cg04657700	2	223535084	MOGAT1	1373	-0.207226	0.0405439	0.25879	0.00400622	-0.0230886	0.0247808	107.329	0.000157638	0.849215	-0.160517	0.0819458	0.417105
cg23823577	2	223815943	ACSL3	90210	-0.262053	0.0334844	0.222686	0.0392552	-0.0356502	0.0318999	89.4801	0.000260823	0.812638	0.200504	0.0643417	0.00413702
cg00694520	2	223916687	KCNE4	38	0.447426	0.00830835	-0.420207	0.00499228	0.0667141	-0.0493999	74.0471	0.00188173	0.132752	0.176822	0.275839	0.0203005
cg04901499	2	224111728	KCNE4	195079	-0.252989	0.0471706	0.227653	0.04292	-0.0488718	0.0331512	67.8331	0.00119221	0.17165	-0.0416387	0.677387	0.342287
cg06751322	2	224663259	AP1S3	39060	0.10247	0.0157778	-0.0772567	0.0373001	0.00382005	-0.00318749	83.441	0.000544739	0.0948637	-0.00738566	0.847779	0.243669
cg11013466	2	225104067	FAM124B	162644	-0.237435	0.0403689	0.271796	0.00798205	-0.0165926	0.0168327	101.447	0.000632014	0.491684	-0.146014	0.205368	0.881417
cg16844539	2	225363361	CUL3	86753	0.155494	0.000759201	-0.0795372	0.0455932	0.00466702	-0.00194787	41.7369	-1.45152e-05	0.968453	0.0280032	0.545058	0.554848
cg06170657	2	225449973	CUL3	141	-0.0858076	0.019807	0.0662477	0.0371569	-0.00132893	0.00109938	82.7265	1.62702e-05	0.95047	-0.0553216	0.0719735	0.298339
cg09694963	2	225759191	DOCK10	148139	-0.224604	0.0405012	0.236594	0.0146342	-0.0359464	0.02649	73.693	0.000667939	0.450944	-0.0259689	0.812035	0.169622
cg08968362	2	225878111	DOCK10	29219	-0.316723	3.1876e-05	0.247011	0.000183754	-0.023553	0.0154324	65.522	0.00104552	0.0828435	-0.019567	0.770392	0.28623
cg10734102	2	225895015	DOCK10	12315	-0.179603	0.0468222	0.195875	0.0140903	-0.00750699	0.0119707	159.461	0.00112712	0.0900179	-0.0873922	0.262214	#N/A
cg09860047	2	227734267	RHBDD1	33595	-0.122027	0.0234554	0.138932	0.00360823	-0.00894995	0.00895615	100.069	0.000349636	0.488429	-0.0154438	0.781899	0.320352
cg02976471	2	228401620	AGFG1	64731	0.1077	0.00322862	-0.0829662	0.00943919	0.00427066	-0.00314314	73.5985	-0.000692036	0.0394311	0.00494682	0.897603	0.118649
cg20712489	2	228475395	C2orf83	22641	0.180249	0.00018673	-0.108424	0.00895311	0.00805214	-0.00521421	64.7555	-0.000376077	0.278922	0.035197	0.482818	0.436269
cg08274587	2	228751806	DAW1	15478	0.090938	0.0413641	-0.080812	0.0398716	0.00791409	-0.00976306	123.363	-0.000522186	0.243518	-0.0396906	0.438497	0.00206112
cg07618052	2	228888500	SPHKAP	157861	-0.286621	0.00941421	0.31749	0.00117987	-0.0443028	0.0405821	91.6016	0.000937563	0.365786	0.166885	0.129837	0.0710317
cg16819051	2	229173235	SPHKAP	126873	-0.375306	0.00412072	0.230302	0.0434227	-0.0281306	0.0171539	60.9796	0.00172182	0.0188262	0.253516	0.0444635	#N/A
cg21190617	2	230745034	TRIP12	41621	0.118369	0.00705552	-0.0765267	0.0449855	0.00542284	-0.00405893	74.8487	-0.000304362	0.35698	-0.00294232	0.940468	0.177887
cg02637654	2	230934329	FBXO36	147121	-0.13476	0.0393059	0.127493	0.0270453	-0.0140075	0.0104025	74.2639	7.57589e-05	0.860025	-0.0487483	0.410912	0.0158341
cg19827493	2	231778895	GPR55	46796	-0.297865	0.00121893	0.180143	0.0236558	-0.0538928	0.0341533	63.3727	0.00056221	0.43804	0.0348515	0.684543	0.375719
cg13836939	2	231854523	SPATA3-AS1	6224	-0.231227	0.0105502	0.229788	0.00411225	-0.0116365	0.0133754	114.943	0.00197065	0.00833594	-0.0777389	0.299265	0.164437
cg21511563	2	232059556	ARMC9	3738	-0.410882	0.00953534	0.724178	7.15226e-07	-0.0489481	0.0855799	174.838	0.00219569	0.111984	-0.182875	0.21994	0.22354
cg00106250	2	232329963	NCL	757	-0.303576	1.8207e-06	0.164741	0.00211291	-0.0146986	0.00894488	60.8554	0.000989932	0.0623009	-0.0443354	0.50291	0.0185839
cg23127249	2	232790974	NPPC	64	0.110378	0.0296061	-0.111974	0.0124442	0.00114054	-0.00155355	136.211	-0.000360593	0.471418	0.0251822	0.629228	0.513229
cg12956890	2	233036914	DIS3L2	147926	0.196377	0.0439436	-0.173602	0.0425733	0.0212883	-0.0192623	90.4832	-0.000931044	0.249597	0.0751286	0.38986	0.03496
cg21566642	2	233284661	ALPG	13108	-0.253007	0.0253152	0.22756	0.0222723	-0.0394487	0.0386779	98.0463	0.00114257	0.228974	-0.0835046	0.437844	0.000220172
cg00826623	2	233345821	ECEL1	6711	-0.306634	0.00018122	0.186997	0.00817052	-0.0481415	0.0229524	47.677	0.000697286	0.245992	0.00921338	0.91013	0.223095
cg13805654	2	233388287	PRSS56	3113	-0.243718	0.00534712	0.227676	0.00316184	-0.0279168	0.033434	119.763	0.000537665	0.506601	-0.0268433	0.777439	0.0127704
cg11641416	2	233389406	PRSS56	4232	-0.255876	0.00166111	0.155315	0.0271972	-0.0356131	0.0262608	73.7393	0.000562708	0.360026	-3.93419e-05	0.999538	0.116718
cg05984569	2	233756542	NGEF	121409	-0.164035	0.0140066	0.121634	0.0374265	-0.0142138	0.0102152	71.8683	0.000263699	0.52224	0.0504713	0.372799	0.113994
cg24681598	2	233759522	NGEF	33339	-0.36045	0.0498733	0.334827	0.038748	-0.0231401	0.0192168	83.0457	0.00152916	0.246548	-0.163659	0.292987	0.52438
cg17915972	2	233766288	NGEF	26573	-0.462687	0.00447727	0.326798	0.0215624	-0.0193528	0.0122766	63.4361	0.00180766	0.135236	-0.228385	0.0841547	0.307654
cg05715019	2	233766561	NGEF	26300	-0.182273	0.0044986	0.116976	0.0372907	-0.028698	0.0156547	54.5499	0.000372317	0.365452	-0.0463455	0.420519	0.0232661
cg09550341	2	233772030	NGEF	20831	-0.271665	0.0039065	0.177478	0.0309419	-0.0460665	0.0258544	56.1242	7.95256e-05	0.904838	-0.0972423	0.191566	0.753965
cg11972305	2	233791962	NGEF	899	0.391028	0.000361458	-0.273114	0.00421413	0.0481763	-0.0268528	55.7386	-0.00175241	0.04606	0.110884	0.302938	0.222698
cg22035358	2	233808034	NGEF	69917	-0.23247	0.0206643	0.181779	0.0391798	-0.0440157	0.02886	65.5676	0.000863524	0.323278	0.00965133	0.918145	0.0571231
cg14242532	2	233879045	NGEF	1093	-0.203397	0.0131267	0.168524	0.0196437	-0.0275444	0.0234161	85.0123	0.00163724	0.00687906	-0.0844962	0.241227	0.51717
cg27367144	2	234335910	DGKD	8022	-0.0795497	0.0249465	0.101947	0.00124637	-0.00266839	0.00413318	154.894	-3.15119e-05	0.926555	0.0166494	0.68529	0.0276866
cg02544119	2	234356568	DGKD	9704	-0.143443	0.0304576	0.149988	0.0103782	-0.0083597	0.0082436	98.6112	0.000371182	0.495305	0.0437795	0.447161	0.00836003
cg04959058	2	234723340	HJURP	39872	-0.209171	0.00974849	0.182296	0.0106855	-0.0376191	0.0171812	45.6714	0.00151586	0.00479864	-0.143465	0.0624751	0.493639
cg13311390	2	234729386	HJURP	33826	-0.246116	0.000316205	0.16822	0.00467861	-0.0402059	0.0173	43.0285	0.00101257	0.0614195	0.00859981	0.902491	0.284228
cg17130724	2	234825384	TRPM8	659	-0.473671	0.0211641	0.383772	0.0333401	-0.061919	0.058288	94.1359	0.000489664	0.748048	-0.146609	0.452465	0.733082
cg20871964	2	234844925	TRPM8	5611	-0.309727	0.0157195	0.285214	0.0114648	-0.0506298	0.0272608	53.8432	0.00202782	0.013886	-0.0179777	0.875467	0.956113
cg18941864	2	234851397	TRPM8	12083	-0.464472	0.00795113	0.336074	0.0278693	-0.0406375	0.0286094	70.4015	0.000486847	0.678085	-0.125785	0.43102	0.00593436
cg25883348	2	234883862	TRPM8	57818	-0.240814	0.00160825	0.171679	0.00983767	-0.0331719	0.0236835	71.3962	0.000870772	0.145383	-0.0408104	0.614987	0.482176
cg13594082	2	234991860	SPP2	32513	-0.42741	2.12911e-06	0.31216	6.38958e-05	-0.0467546	0.0306989	65.6596	0.000978317	0.137977	0.0979634	0.292449	0.871138
cg11509907	2	235404686	ARL4C	1007	-0.150829	0.0142076	0.225605	5.4593e-05	-0.00223508	0.00291044	130.216	1.03691e-05	0.984115	-0.0738749	0.260918	0.569359
cg16000520	2	235408237	ARL4C	2543	-0.147557	0.0081726	0.151095	0.002376	-0.00716275	0.0072151	100.731	0.000662725	0.135796	0.0433396	0.450339	0.378887
cg09600509	2	235489160	ARL4C	83466	-0.202181	0.00767416	0.159852	0.0161832	-0.013469	0.00783456	58.1674	0.00075691	0.193995	-0.038335	0.599035	0.0662322
cg01252713	2	235549589	ARL4C	143895	-0.27167	0.00389844	0.22934	0.00558617	-0.0301881	0.0220079	72.9025	0.000973586	0.0657058	-0.0662356	0.382311	0.696238
cg00929906	2	235885145	SH3BP4	24516	0.121881	0.0423972	-0.125161	0.0177663	0.00456371	-0.0052117	114.199	2.43381e-05	0.964064	-0.010122	0.858047	0.0031873
cg05856736	2	235995540	SH3BP4	108192	-0.30977	0.000582911	0.237493	0.00250015	-0.0227861	0.0153618	67.4175	0.000745744	0.282642	-0.183068	0.0167096	0.914859
cg13269405	2	236071497	SH3BP4	184149	-0.288219	0.0427813	0.354376	0.00495269	-0.0362761	0.0335102	92.3756	0.00204723	0.020939	-0.140492	0.226336	0.73007
cg13953321	2	236194756	AGAP1	207977	-0.287593	0.0195324	0.228539	0.0341773	-0.0467107	0.0320488	68.6112	-0.000801263	0.425	-0.028155	0.82653	0.815397
cg04209893	2	236256812	AGAP1	145921	-0.38358	0.000700106	0.297692	0.00251885	-0.0369663	0.0363848	98.4269	0.00115558	0.0872354	0.0782696	0.412912	0.920461
cg13089906	2	236656906	AGAP1	254172	0.136718	0.00425488	-0.0901558	0.0297635	0.0028941	-0.00262657	90.7562	0.000285123	0.405129	-0.0392574	0.321379	0.979458
cg15973314	2	237086640	GBX2	9987	0.185868	0.0221894	-0.156906	0.0279689	0.0192951	-0.0171271	88.764	-0.000846559	0.103565	0.167631	0.0420795	#N/A
cg08618826	2	237117473	ASB18	55515	-0.297168	0.0017558	0.171255	0.0373197	-0.0187899	0.0121353	64.5842	-0.000138072	0.840863	0.0159541	0.842569	#N/A
cg17397592	2	237416338	IQCA1	159	0.215955	0.0268979	-0.273708	0.00162221	0.0108101	-0.0165237	152.854	-0.00101043	0.159167	0.0625638	0.432072	0.0114878
cg04457264	2	238092979	COPS8	98894	-0.589647	0.000151712	0.270498	0.0421667	-0.086323	0.0352533	40.8389	0.00301861	0.00204499	-0.0985312	0.496017	0.246489
cg01904106	2	238390552	MLPH	4501	0.116	0.0151014	-0.0895299	0.0315331	0.00454217	-0.00313141	68.9407	5.24445e-05	0.895685	0.00638663	0.883847	0.808673
cg00285317	2	238406108	MLPH	10229	-0.140631	0.0312444	0.124196	0.031056	-0.0180789	0.0208682	115.428	0.000666472	0.140663	-0.0405993	0.496134	0.0131522
cg07425963	2	238421914	MLPH	3183	-0.206756	0.0183879	0.203587	0.00839218	-0.0371985	0.0299895	80.6202	0.000705256	0.236341	-0.100804	0.206879	0.0775235
cg03915164	2	238678231	LRRFIP1	528	-0.172497	0.00449114	0.124622	0.0182353	-0.00717201	0.00509121	70.9872	-0.000619163	0.135224	-0.115604	0.0252423	0.0176331
cg21674835	2	239039107	ESPNL	3075	-0.140934	0.0143316	0.120568	0.0164846	-0.0151716	0.0151859	100.094	0.000646149	0.122528	0.0204085	0.736967	0.352051
cg16495510	2	239412404	LINC01107	51736	-0.213139	0.0241481	0.219919	0.00827513	-0.0117736	0.00753992	64.041	0.00141553	0.0362185	-0.260799	0.00130119	0.122451
cg14157768	2	239414104	LINC01107	50036	-0.235319	0.0192623	0.173992	0.048545	-0.0372107	0.00844173	22.6863	0.00081738	0.256368	-0.135663	0.139332	0.321221
cg04227225	2	239414884	LINC01107	49256	-0.339573	0.000589427	0.287236	0.000903091	-0.0246584	0.0134633	54.5992	0.00191209	0.00476938	-0.0546309	0.511955	0.0231302
cg06696958	2	239471549	LINC01107	7408	-0.427955	0.00111532	0.232039	0.0410444	-0.0370032	0.0172452	46.6047	0.00115317	0.310368	0.0681936	0.600813	0.0841327
cg11010432	2	239540451	LINC01107	76310	-0.118057	0.0430813	0.108449	0.0341993	-0.0217889	0.0136223	62.5195	0.00106924	0.0017651	0.0278698	0.560763	0.258712
cg19333949	2	239628505	TWIST2	128168	-0.398766	0.00331813	0.261017	0.0272688	-0.0611197	0.0405173	66.2917	0.000938805	0.357624	-0.0392738	0.744212	0.00691823
cg00467679	2	239629273	TWIST2	127400	-0.472669	0.000124919	0.270137	0.0107945	-0.0329872	0.0152715	46.2953	0.000149684	0.870074	0.133378	0.25258	0.0119645
cg07215236	2	239865226	LINC01940	17260	-0.344086	0.00350184	0.22283	0.0291712	-0.0474678	0.0320459	67.5107	0.000517666	0.435769	0.164239	0.0849094	0.68377
cg21006542	2	239868899	LINC01940	20933	-0.237284	0.00643635	0.204254	0.0076074	-0.0402458	0.0266672	66.2608	0.00114131	0.0809041	-0.00847573	0.918408	0.0862601
cg17809805	2	239933860	HDAC4	388783	-0.272393	0.0150292	0.203961	0.037653	-0.0368103	0.0268295	72.8859	0.000981811	0.291968	0.148754	0.204994	0.222715
cg23060747	2	239962958	HDAC4	359685	-0.365017	0.00907147	0.241365	0.0479998	-0.0323711	0.0194357	60.0402	0.00236267	0.0170032	-0.202049	0.0991782	0.592511
cg26641275	2	239971554	HDAC4	351089	-0.517225	0.0216038	0.582131	0.00362435	-0.0288189	0.0354951	123.166	0.000137523	0.934985	0.371014	0.0953597	0.785293
cg09476019	2	240044117	HDAC4	279229	0.122384	0.00689957	-0.0947468	0.0166277	0.00640589	-0.00441232	68.8791	-0.000503825	0.157953	-0.041357	0.384291	#N/A
cg02896432	2	240101337	HDAC4	222009	0.11201	0.0399135	-0.112735	0.0188702	0.00454941	-0.00512345	112.618	0.00022396	0.637063	0.0484162	0.380288	0.321115
cg06653258	2	240122569	HDAC4	200777	0.111034	0.00688421	-0.085052	0.0178895	0.00283633	-0.00213102	75.1333	0.000651527	0.0607831	0.0283206	0.493183	0.726514
cg24119006	2	240226243	HDAC4	97103	0.13673	0.0236757	-0.15269	0.00422753	0.00711547	-0.0070649	99.2893	-0.000884469	0.0617139	0.0391471	0.536884	#N/A
cg03046796	2	240334134	HDAC4	10787	-0.308835	0.0426736	0.276462	0.0388729	-0.0543626	0.0497444	91.5048	0.00287179	0.00127991	-0.0821298	0.480685	0.86115
cg16886936	2	240355846	HDAC4	32499	-0.225001	0.0136694	0.21363	0.0080768	-0.0363702	0.0398217	109.49	0.00128325	0.0894301	0.0121614	0.900496	0.323853
cg06629612	2	240429462	HDAC4	106115	-0.24545	0.0260431	0.26189	0.00714957	-0.0335839	0.0276536	82.342	0.00203442	0.013299	-0.0666609	0.506248	0.83643
cg25290247	2	241080342	OTOS	268	-0.176131	0.0132289	0.146818	0.0192145	-0.0255926	0.0203648	79.5729	0.000609313	0.304603	-0.0749777	0.239136	0.0148234
cg23481929	2	241134326	OTOS	54252	-0.285321	0.0449484	0.276497	0.0276385	-0.0341051	0.0378359	110.939	0.000258882	0.816497	0.0318956	0.814762	0.319771
cg13486542	2	241155667	OTOS	75593	-0.216812	0.0261696	0.212084	0.0134557	-0.0198488	0.0183856	92.6281	0.00172458	0.0297631	-0.140984	0.103729	0.13717
cg10178621	2	241244057	GPC1	131058	-0.449424	0.00704365	0.31303	0.0313052	-0.060034	0.0285188	47.5044	0.00192471	0.141885	0.0633525	0.706751	0.0848645
cg24084782	2	241264080	GPC1	111035	-0.221869	0.00384699	0.150829	0.0240833	-0.0347598	0.0168122	48.3669	0.000454805	0.489265	-0.107035	0.18261	0.0418201
cg27597681	2	241264261	GPC1	110854	-0.20726	0.00780901	0.154228	0.0238912	-0.0409631	0.0203259	49.6199	0.000647183	0.321625	-0.090369	0.302766	0.0135015
cg17498717	2	241372344	GPC1	2771	-0.283323	0.0481157	0.368852	0.00376313	-0.0322232	0.0351459	109.07	0.000483489	0.732609	0.0691319	0.678844	0.234666
cg09794923	2	241374949	GPC1	166	0.149486	0.0175846	-0.163544	0.00346232	0.0056281	-0.00432396	76.8281	-0.000857863	0.0608161	-0.0424238	0.484442	0.0270031
cg23790387	2	241407598	GPC1	32482	-0.30262	0.00561119	0.23369	0.0144439	-0.0547326	0.0417211	76.227	0.00178281	0.0199265	0.0203703	0.825624	0.107417
cg02717470	2	241559792	GPR35	14966	-0.42315	0.000713195	0.281823	0.00945512	-0.0673381	0.0337405	50.1061	0.00171103	0.0486844	-0.0644871	0.583012	0.210599
cg11974430	2	241561007	GPR35	16181	-0.203806	0.0234124	0.299343	0.000226735	-0.023078	0.0369082	159.928	0.000623183	0.438859	-0.0221521	0.829293	0.257938
cg17098979	2	241562085	GPR35	17259	-0.356314	0.0110534	0.39538	0.00152371	-0.0570192	0.0545905	95.7405	0.00248693	0.00587607	-0.205848	0.0717842	0.0434943
cg21066950	2	241564473	GPR35	19647	-0.241612	0.0036529	0.231341	0.0015937	-0.0381242	0.0301029	78.9602	0.00133983	0.040242	-0.185081	0.0255435	0.212206
cg13760479	2	241564507	GPR35	19681	-0.217069	0.00837133	0.168402	0.0188872	-0.0296447	0.0181341	61.1715	0.000823038	0.142422	-0.14063	0.0306836	0.0901952
cg20061548	2	241566741	GPR35	2078	-0.225734	0.0292903	0.20653	0.0234494	-0.0301683	0.0259778	86.1095	0.00105001	0.12191	-0.086197	0.346216	0.272383
cg06944673	2	241576245	GPR35	11582	-0.258011	0.00152921	0.14017	0.0456989	-0.024647	0.0105259	42.7068	0.000281784	0.613854	0.0340433	0.623829	0.00783033
cg07032769	2	241625237	AQP12B	2913	-0.276244	0.00034417	0.150656	0.0230143	-0.0455218	0.0175135	38.4728	0.000398236	0.48271	0.016755	0.792053	0.147344
cg09429847	2	241629829	AQP12A	1433	-0.476494	0.00258612	0.281525	0.0399492	-0.0628091	0.0277571	44.1928	0.000698926	0.535312	0.0685905	0.59332	0.126558
cg24445673	2	241646046	KIF1A	113679	-0.35705	0.0197517	0.31566	0.0186531	-0.0382938	0.0254269	66.3995	0.00280249	0.0104982	-0.106114	0.451588	0.23447
cg26745861	2	241677102	KIF1A	82623	-0.373672	0.00284671	0.2421	0.025985	-0.039147	0.0296332	75.6973	0.000459463	0.671877	-0.00531772	0.966893	0.0119512
cg00858619	2	241678223	KIF1A	81502	-0.188183	0.00388862	0.158875	0.00558491	-0.0300142	0.0185622	61.8446	0.00134951	0.0272785	-0.100876	0.0887331	0.253015
cg12923745	2	241689957	KIF1A	69768	-0.118812	0.0114451	0.0984394	0.0167923	-0.0250907	0.0150989	60.1773	0.000480443	0.184211	-0.0406845	0.36167	0.092653
cg07653943	2	241704550	KIF1A	55175	-0.202486	0.0132794	0.171123	0.0167352	-0.0348795	0.0199394	57.1664	0.000415962	0.42818	-0.0823186	0.17468	0.258441
cg14801565	2	241710712	KIF1A	49013	-0.18385	0.00518247	0.122475	0.0323409	-0.0313096	0.0152374	48.6668	0.000809918	0.048264	-0.0269625	0.61309	0.0270998
cg00390320	2	241737383	KIF1A	22342	-0.247714	0.0101046	0.261514	0.00218116	-0.0258918	0.0217499	84.0033	0.000417889	0.536619	-0.0430732	0.636997	0.532609
cg09464187	2	241737688	KIF1A	22037	-0.244449	0.010208	0.303591	0.000357525	-0.0355723	0.0374898	105.39	0.000929354	0.169728	-0.148201	0.0681285	0.130287
cg15882537	2	241738268	KIF1A	21457	-0.187601	0.019183	0.155766	0.0266098	-0.0322781	0.0196288	60.8117	0.000243922	0.683437	-0.0369521	0.608148	0.130542
cg03299617	2	241755952	KIF1A	3773	-0.202463	0.00348181	0.131654	0.0289778	-0.031429	0.01477	46.995	0.000247735	0.527977	-0.0264923	0.577648	0.0884397
cg15177003	2	241858188	MAB21L4	22614	-0.253104	0.00128082	0.167135	0.0143386	-0.0398607	0.0202856	50.8913	0.000686623	0.315732	-0.0566173	0.544183	0.215308
cg05264184	2	241859894	MAB21L4	24320	-0.232819	0.00233293	0.131569	0.0469907	-0.024004	0.0115226	48.003	0.00092239	0.0726154	-0.0897626	0.114558	0.0233436
cg07089188	2	241872938	LOC200772	33930	-0.203457	0.0226297	0.164362	0.0360245	-0.0308162	0.019188	62.266	0.000389547	0.520794	-0.0444271	0.562864	0.143145
cg03621892	2	241884710	LOC200772	22158	-0.24193	0.0392612	0.21871	0.0345278	-0.0378711	0.0266321	70.3229	0.000944605	0.339006	-0.15424	0.0954783	0.0229833
cg21270080	2	241888143	LOC200772	18725	-0.266739	0.00891565	0.201578	0.0241065	-0.0539105	0.0231473	42.9366	0.00123013	0.0938337	-0.0359975	0.661193	0.15558
cg04642738	2	241905824	LOC200772	1044	-0.41743	0.0023674	0.320664	0.00714118	-0.0335031	0.0259564	77.4747	0.000991937	0.408884	-0.287384	0.0395648	0.121721
cg23656612	2	241905910	LOC200772	958	-0.21707	0.0401697	0.187241	0.0436977	-0.0265754	0.0188304	70.8566	0.00037265	0.598867	-0.1763	0.0462782	0.108709
cg13143320	2	241907447	LOC200772	578	-0.242827	0.00201673	0.179991	0.00872204	-0.0376835	0.0224392	59.5466	0.000828114	0.0831167	-0.112906	0.0789128	0.109453
cg14116139	2	241908253	LOC200772	1384	-0.357534	0.000142866	0.178718	0.0260073	-0.0259465	0.00347027	13.3747	0.00111898	0.103783	-0.0668735	0.399483	0.0121385
cg22704351	2	241925548	SNED1	12707	-0.226449	0.000491743	0.125292	0.0251673	-0.0362054	0.01479	40.8502	0.000467036	0.253097	0.0176401	0.736944	0.0394167
cg08644046	2	241929774	SNED1	8481	-0.199451	0.013497	0.139426	0.0477336	-0.0263494	0.0119212	45.2429	0.00153077	0.0446105	-0.00493159	0.950655	0.00165902
cg03087247	2	242006772	SNED1	2056	-0.311493	0.0445144	0.307554	0.0238739	-0.0272541	0.0201731	74.0186	0.000595939	0.590069	-0.069477	0.630168	0.0373811
cg01796333	2	242034995	MTERF4	6752	0.0877536	0.0045974	-0.0618067	0.0221977	0.00439844	-0.00314622	71.5303	-0.000292492	0.282838	-0.0301998	0.301451	0.0281381
cg15989276	2	242063571	PASK	25348	0.114707	0.0225164	-0.1011	0.0224585	0.00828287	-0.00687281	82.9762	-0.000423321	0.328066	0.08561	0.0733637	0.260095
cg01835656	2	242080320	PASK	8599	0.136534	0.00371691	-0.0994539	0.0157109	0.0091227	-0.0070625	77.4167	0.000248532	0.573586	0.106925	0.033878	0.0978173
cg17338834	2	242126909	ANO7	1015	-0.177714	0.0173018	0.162804	0.0129124	-0.014305	0.0109689	76.6786	0.00101433	0.0522833	-0.0964983	0.0754049	0.0159807
cg17116034	2	242126996	ANO7	928	-0.298165	0.0208463	0.312874	0.00620839	-0.0480266	0.044704	93.0817	0.00268608	0.0122622	-0.1129	0.361518	0.0250095
cg23522981	2	242147019	ANO7	19094	-0.221002	0.0178562	0.184923	0.0238602	-0.0447707	0.0291467	65.1021	0.00164409	0.00453041	-0.0794459	0.343862	0.177831
cg19090176	2	242152815	ANO7	24890	-0.265004	0.0452776	0.280025	0.0162168	-0.0261868	0.0263179	100.501	0.00228393	0.00749555	-0.165941	0.0722513	0.0428105
cg13725318	2	242154317	ANO7	26392	-0.134444	0.031371	0.17192	0.00193617	-0.026167	0.0249922	95.5105	0.00146923	0.0107742	-0.00960935	0.890674	0.123775
cg23628720	2	242194833	HDLBP	17699	0.14022	0.0108082	-0.115496	0.0165513	0.00551007	-0.00410698	74.536	0.000325837	0.596023	0.155178	0.0173402	0.053503
cg03852091	2	242577219	ATG4B	191	-0.172996	0.00894331	0.196206	0.000897951	-0.00355044	0.0047904	134.924	0.000198746	0.722623	-0.0146043	0.833763	0.311065
cg16760712	2	242616758	DTYMK	9625	-0.125448	0.0339223	0.104976	0.0423675	-0.00323937	0.001908	58.9002	0.000899517	0.048717	0.0102066	0.872498	0.0607986
cg15909951	2	242743702	GAL3ST2	27461	-0.267095	0.0191959	0.264843	0.00870705	-0.00913281	0.0149923	164.159	0.00110815	0.23678	0.215721	0.0924302	0.0229429
cg25958062	2	242783729	PDCD1	17329	0.196371	0.021118	-0.172542	0.0212262	0.0159259	-0.0174332	109.465	0.000628463	0.330803	0.00830271	0.924447	0.423159
cg27038993	3	259125	CHL1	19798	-0.443941	0.000642356	0.245559	0.0278011	-0.0561011	0.0265761	47.3718	-0.000269428	0.771883	-0.102536	0.435715	#N/A
cg01410746	3	351003	CHL1	111676	0.483949	0.0495877	-0.477595	0.0280204	0.0625541	-0.0661742	105.787	0.000507565	0.737864	-0.142496	0.473494	#N/A
cg18165761	3	2279708	CNTN4	139157	-0.167022	0.0401443	0.180282	0.0123915	-0.0372918	0.0280818	75.3029	0.000331644	0.577243	0.138326	0.0886592	#N/A
cg24629791	3	3079072	CNTN4	145172	-0.325368	0.0231072	0.356771	0.00485057	-0.0668218	0.0545349	81.6125	0.0014706	0.120193	-0.202608	0.113128	0.0573507
cg21613099	3	3080197	CNTN4	146297	-0.210823	0.0322645	0.218267	0.0120855	-0.0261432	0.0252083	96.4241	0.00169608	0.0449982	-0.0112692	0.911581	0.026462
cg25842437	3	3107645	IL5RA	44413	-0.234313	0.0127022	0.253349	0.00231169	-0.0334125	0.0390238	116.794	0.00181117	0.00049954	-0.156942	0.0401041	0.0683449
cg07755816	3	3168403	TRNT1	197	0.182851	0.00216492	-0.108553	0.0359977	0.00228369	-0.000895015	39.1917	-0.000737321	0.0724231	0.0292291	0.587063	0.435263
cg06256959	3	4331928	SUMF1	177038	-0.207036	0.00452019	0.127528	0.0446014	-0.0393651	0.0173214	44.0019	0.00011252	0.824136	0.0280197	0.676473	0.0309807
cg15476980	3	4836672	ITPR1	301639	0.111397	0.0423608	-0.109907	0.0222099	0.00282454	-0.00315371	111.654	-0.000627035	0.147222	-0.04647	0.340728	0.533329
cg11382241	3	4889445	ITPR1	47961	0.196077	0.048893	-0.233912	0.00800948	0.0199246	-0.0192452	96.5902	0.000185694	0.800105	0.0544657	0.510915	0.260454
cg07401900	3	4891184	ITPR1	49700	0.147555	0.0163248	-0.140844	0.00947984	0.00843437	-0.00831496	98.5843	0.000299227	0.481873	0.0970552	0.145123	0.308835
cg16147236	3	5056202	BHLHE40	35104	0.0853592	0.00505014	-0.0698953	0.00794019	0.00249312	-0.00276109	110.748	-0.000282212	0.227789	0.0317783	0.278555	0.071767
cg15466854	3	8408081	LMCD1-AS1	135263	-0.431524	0.0011623	0.285736	0.0135195	-0.0697169	0.0312618	44.8411	0.000217339	0.845747	-0.134645	0.317025	0.310038
cg14362535	3	8688166	SSUH2	98560	-0.267873	0.0311072	0.259302	0.0188305	-0.0263121	0.0308281	117.163	0.00254262	0.000148347	-0.0946701	0.287397	0.415992
cg13079193	3	8802718	OXTR	8582	-0.302433	0.00598795	0.332317	0.000682928	-0.0318104	0.0456767	143.591	0.00189549	0.0151768	-0.0861276	0.300583	0.505304
cg23736989	3	8979651	RAD18	25508	0.150147	0.00331048	-0.104421	0.0186277	0.00402356	-0.00371954	92.4438	3.41822e-05	0.921508	0.0399822	0.390861	0.189723
cg19378060	3	9684410	MTMR14	6707	-0.588232	0.000742017	0.550552	0.000353737	-0.0434	0.0419026	96.5496	0.000421127	0.761782	-0.113854	0.507004	0.000485037
cg18809463	3	9688162	MTMR14	2955	-0.331461	0.00369009	0.223229	0.0253844	-0.0555513	0.0336966	60.6585	0.000298941	0.739953	-0.053356	0.633407	0.0402156
cg23942887	3	10079106	FANCD2	10922	0.140642	0.0100329	-0.146626	0.00246407	0.00716738	-0.00932156	130.055	-0.000267185	0.491357	0.0901384	0.0835081	0.0705286
cg26859392	3	10143019	FANCD2	51960	0.0691541	0.0462657	-0.060689	0.0460019	0.00270857	-0.00294804	108.841	-0.000433168	0.0951677	-0.0190428	0.517076	0.0565095
cg09836251	3	10187579	VHL	4259	0.0964461	0.0259051	-0.0894384	0.0188177	0.00744835	-0.00584315	78.449	8.43374e-05	0.801588	0.0335111	0.414575	0.0321976
cg26712737	3	10332027	GHRL	2604	0.124157	0.0117883	-0.104786	0.0155465	0.00467014	-0.00325116	69.6159	0.000290667	0.405396	-0.0353659	0.40381	0.204952
cg21710918	3	10334546	GHRL	85	0.256688	0.00053855	-0.150722	0.0187449	0.0308924	-0.0204699	66.2621	-0.000263538	0.672851	0.0945267	0.231553	0.450085
cg00709775	3	10369677	ATP2B2	380039	-0.192598	0.0315853	0.157503	0.0443146	-0.010672	0.00667236	62.5223	0.000685735	0.273614	-0.151885	0.0599459	9.23e-05
cg19672835	3	10433303	ATP2B2	113965	-0.174311	0.016134	0.146235	0.0221508	-0.0230655	0.0141617	61.3978	0.00115161	0.0390913	-0.0337655	0.580209	0.0139362
cg24605341	3	10436278	ATP2B2	110990	-0.361972	0.0160137	0.311857	0.0180498	-0.0519726	0.0375013	72.1559	0.00260388	0.0271928	-0.0176016	0.900277	0.524512
cg17622397	3	10510515	ATP2B2	36753	-0.112125	0.0442324	0.107978	0.0276973	-0.0187963	0.0125644	66.8452	0.00158812	5.87032e-05	-0.0621385	0.271429	0.119078
cg03611164	3	10593092	ATP2B2	156624	-0.318279	0.03102	0.407062	0.00192567	-0.0408579	0.0530426	129.822	-0.000102247	0.919836	0.0363859	0.781999	#N/A
cg03257379	3	10803452	LINC00606	2425	-0.270035	0.00870024	0.208988	0.020802	-0.0159078	0.0110832	69.6716	0.00146896	0.0369559	0.169008	0.13571	0.913402
cg21497736	3	11014878	SLC6A1	19542	-0.245314	0.0237576	0.267706	0.00526445	-0.0197676	0.025611	129.561	0.000604759	0.382139	0.089749	0.407428	0.621271
cg15237661	3	11037574	SLC6A1	3153	-0.231299	0.0440972	0.215814	0.0320388	-0.0489808	0.0274368	56.0155	0.00127954	0.0670256	-0.0812256	0.336626	0.00933729
cg17840583	3	11043947	SLC6A1	9526	-0.247526	0.00788193	0.159401	0.0497451	-0.0197339	0.0129507	65.6269	0.000995131	0.0674229	-0.0277713	0.739355	0.197845
cg07209889	3	11047908	SLC6A1	13487	-0.199653	0.0173737	0.165829	0.0248627	-0.0142065	0.00839118	59.0656	0.00136744	0.0415607	0.00530959	0.948559	0.533221
cg27082881	3	11062724	SLC6A1	3921	-0.238017	0.00193416	0.170217	0.0108901	-0.0309805	0.0220029	71.0216	0.000984403	0.118957	0.0151441	0.832485	0.627578
cg25732446	3	11062931	SLC6A1	4128	-0.222137	0.02191	0.192993	0.0233961	-0.0275678	0.0219748	79.7119	0.00191933	0.00338481	0.0193266	0.829857	0.00527494
cg16291962	3	11196445	HRH1	230	0.616124	0.0294096	-0.637784	0.0104715	0.0467438	-0.0295751	63.2705	-0.00438282	0.0601316	0.312002	0.285297	0.398045
cg19577195	3	11391946	ATG7	77935	-0.155474	0.0402875	0.143914	0.0304521	-0.0175906	0.0179534	102.062	0.000958941	0.0406192	-0.0742306	0.220844	0.720061
cg14720543	3	11611878	VGLL4	150342	0.16894	0.0143183	-0.139858	0.0209699	0.011304	-0.00472196	41.7724	-0.000939929	0.0592691	-0.0512892	0.522607	0.129449
cg16908763	3	11636168	VGLL4	126052	0.157876	0.00146967	-0.0864153	0.0442867	0.00923765	-0.00480745	52.0419	-0.000530769	0.135598	0.0316506	0.415563	0.621014
cg08423851	3	11658043	VGLL4	104177	-0.337942	0.0043285	0.252813	0.0146948	-0.0577879	0.034417	59.5574	0.000351312	0.668709	-0.145183	0.178318	0.00217993
cg24340565	3	11686607	VGLL4	75613	0.0980969	0.0314528	-0.0970315	0.0159297	0.00260901	-0.00490963	188.18	5.05285e-05	0.894115	0.017451	0.713063	0.730855
cg24567421	3	11746183	VGLL4	16037	0.127498	0.00762972	-0.111431	0.00809499	0.00416047	-0.00407669	97.9862	-0.0001175	0.765007	-0.0519054	0.270102	0.0777255
cg04715183	3	11886989	TAMM41	1363	0.109495	0.0126368	-0.111319	0.00420169	0.00441921	-0.00720178	162.965	-0.000141987	0.762104	-0.0277814	0.606744	0.0715827
cg09856107	3	12701776	RAF1	3924	0.290093	0.0299904	-0.300869	0.0102152	0.0340012	-0.0326235	95.9479	-0.00145391	0.118285	0.0859037	0.47697	0.020252
cg23732480	3	12930997	IQSEC1	183620	-0.289394	0.0104948	0.221891	0.024899	-0.0456421	0.0194467	42.607	0.000732323	0.320306	-0.00881983	0.929282	0.22171
cg24092106	3	13152423	IQSEC1	37805	-0.339462	0.0342465	0.286822	0.0414732	-0.0459079	0.0373074	81.2658	0.00129972	0.248191	-0.117166	0.432814	0.876052
cg13159251	3	13153154	IQSEC1	38536	-0.241001	0.0219317	0.19061	0.0380939	-0.0218873	0.0122887	56.1456	0.00102497	0.190501	-0.12709	0.148805	0.377156
cg16550106	3	13214001	IQSEC1	99383	-0.186655	0.0130713	0.130553	0.0472585	-0.0286804	0.0149026	51.961	0.00132943	0.013671	-0.056571	0.350054	0.313876
cg01601845	3	13296533	NUP210	165276	-0.220634	0.00349915	0.149259	0.0235798	-0.0433463	0.0196353	45.2987	0.000911882	0.0817174	-0.0239995	0.672401	0.326791
cg18039847	3	13521379	HDAC11	154	-0.120182	0.0450239	0.110667	0.0359799	-0.00284805	0.00294807	103.512	0.000238522	0.640478	-0.0230564	0.671641	0.17997
cg11382648	3	13717990	LINC00620	25768	-0.225352	0.0206226	0.167609	0.0493038	-0.0329251	0.0238634	72.4778	0.00146026	0.0296815	-0.0885342	0.281628	0.029616
cg25013568	3	14298191	LSM3	77962	-0.338731	0.0221292	0.271727	0.0374461	-0.0502686	0.0310618	61.7916	-0.000518304	0.606841	0.0216927	0.860877	0.000474748
cg17950580	3	14546405	GRIP2	37183	-0.136082	0.0388128	0.116938	0.0431369	-0.0215008	0.0176233	81.966	0.000527212	0.327756	0.0372025	0.544987	0.0264449
cg21529591	3	14596904	GRIP2	13315	-0.268651	0.0334628	0.268235	0.0163395	-0.0445918	0.0407932	91.4815	0.000487503	0.536996	-0.098069	0.363533	0.094634
cg19001290	3	14602840	GRIP2	19251	-0.186319	0.0195035	0.156089	0.0262535	-0.0333812	0.0234073	70.1211	0.000860222	0.129736	-0.00739001	0.901213	0.033808
cg23141851	3	14615941	GRIP2	32352	-0.428061	0.00255042	0.27109	0.0275816	-0.0667537	0.0470073	70.4191	0.000815057	0.32919	0.00464443	0.963595	0.0904054
cg07260207	3	14616354	GRIP2	32765	-0.286958	0.0109513	0.254266	0.0104782	-0.0229326	0.0240944	105.066	0.000485296	0.564455	0.0873584	0.325159	0.102225
cg16848730	3	14760268	C3orf20	4753	-0.190814	0.042967	0.243512	0.00380352	-0.0144417	0.0155353	107.572	0.00170892	0.0229096	-0.100978	0.273817	0.279695
cg25528121	3	14860793	FGD5	323	-0.63101	0.0107423	0.818837	0.000214699	-0.092307	0.0914245	99.0439	0.00476466	0.0174992	-0.25072	0.33728	0.427622
cg19440419	3	15044927	NR2C2	55690	-0.105538	0.0258495	0.0945383	0.0226089	-0.00448693	0.00489822	109.166	0.000484195	0.153492	0.0291285	0.425285	0.0223963
cg03764900	3	15286740	CAPN7	39006	0.219464	0.0011491	-0.212906	0.000364405	0.0192167	-0.0219628	114.29	-0.000644053	0.181594	0.0517939	0.457349	0.0878149
cg20950633	3	15540137	COLQ	23121	0.125211	0.0018173	-0.0859617	0.0139909	0.00896879	-0.00608732	67.8723	0.000121823	0.686536	-0.0396168	0.237251	0.000409156
cg24239808	3	15641908	HACL1	1222	-0.199016	0.000157719	0.115958	0.0104325	-0.00769051	0.00415699	54.0536	0.000737561	0.0276266	-0.023894	0.566462	0.120553
cg07477947	3	15851538	ANKRD28	49515	0.126365	0.00452913	-0.0772344	0.0455981	0.00636404	-0.00445618	70.0213	3.59294e-05	0.909428	-0.009527	0.802479	0.0551616
cg05673432	3	15919505	MIR563	4226	0.238133	0.000683658	-0.174952	0.00421287	0.00726037	-0.00539405	74.2945	-0.000545935	0.489264	0.13194	0.100431	0.911484
cg26692930	3	16168999	GALNT15	233429	0.087691	0.0428628	-0.0807832	0.0340892	0.00328825	-0.00282542	85.9245	-0.00037838	0.224283	0.0276902	0.483285	0.234548
cg17083720	3	16870139	PLCL2	25979	-0.133645	0.0176425	0.135981	0.00642513	-0.0174187	0.0186324	106.968	0.000500032	0.291631	-0.0591114	0.295654	0.119937
cg16535632	3	17181905	TBC1D5	602335	-0.202089	0.000518099	0.105868	0.0353089	-0.0396435	0.0160605	40.5123	0.000794365	0.0290834	0.048988	0.312738	#N/A
cg07694806	3	18168406	LOC339862	164341	-0.119538	0.0293509	0.131328	0.00686901	-0.0269712	0.00813098	30.1469	0.000782069	0.047908	-0.0977481	0.0672555	#N/A
cg13991086	3	21819315	ZNF385D	594808	-0.504219	0.0234149	0.474874	0.0153568	-0.0779998	0.0748568	95.9705	0.0029812	0.0304968	0.168997	0.463577	#N/A
cg08355533	3	22060447	ZNF385D	353676	-0.558731	0.0133386	0.466619	0.0183964	-0.0640371	0.0513253	80.1492	0.00270338	0.125264	-0.00451561	0.984496	#N/A
cg15597227	3	22130971	ZNF385D	283152	-0.274014	0.0148387	0.272796	0.00601178	-0.00651166	0.00530121	81.411	0.00144664	0.105852	-0.0388614	0.681178	#N/A
cg24311743	3	23244116	UBE2E2	537	-0.138945	0.0465857	0.126898	0.0385479	-0.00413768	0.00435845	105.336	-0.000515717	0.408781	-0.0924047	0.150199	#N/A
cg10669351	3	24007477	NR1D2	19864	0.10733	0.00691051	-0.110053	0.00176698	0.00469042	-0.00566789	120.84	-0.000514638	0.0454081	0.101733	0.00171493	0.111197
cg14389215	3	27491521	SLC4A7	34390	0.10529	0.0193969	-0.107444	0.00701826	0.00499982	-0.0060588	121.18	-0.000268952	0.428388	0.0340763	0.409587	0.175889
cg13173204	3	27586772	SLC4A7	60860	0.137135	0.00314678	-0.142815	0.000519271	0.00685304	-0.00639589	93.3292	0.000262738	0.501861	0.0539131	0.264876	0.14115
cg25285762	3	29377980	RBMS3	55176	0.282873	0.000769075	-0.166341	0.0219626	0.0242786	-0.0160268	66.0122	5.56607e-05	0.9331	0.0636623	0.381038	#N/A
cg26400275	3	29494928	RBMS3	172124	0.257226	0.047423	-0.23389	0.0401237	0.0244231	-0.0156175	63.9458	4.10984e-05	0.971223	0.00681893	0.951249	#N/A
cg06326016	3	31418597	STT3B	155894	-0.328027	0.00299584	0.252327	0.00926209	-0.0194144	0.0174136	89.6941	0.00108678	0.143134	-0.0724366	0.44118	0.973637
cg00184032	3	31494263	STT3B	80228	-0.252823	0.0044739	0.249602	0.00146914	-0.0152003	0.0146856	96.6138	0.000869028	0.186117	-0.0407849	0.661313	0.731453
cg23774003	3	31872620	OSBPL10	150722	0.119612	0.00876281	-0.0866504	0.0294509	0.00660438	-0.00410697	62.1856	-0.000124078	0.702255	-0.0411658	0.275824	0.209587
cg05894882	3	32613083	DYNC1LI1	716	-0.175853	0.00445498	0.153072	0.00484669	-0.0170802	0.01533	89.753	7.3356e-05	0.884333	0.106068	0.0612296	0.00220007
cg24611115	3	33152445	CRTAP	3005	0.0846732	0.0362216	-0.0840734	0.0184162	0.00572852	-0.00548088	95.6769	-0.000626096	0.117516	-0.00698286	0.881383	0.134252
cg09246897	3	34078486	PDCD6IP	208355	-0.306938	1.43923e-05	0.12243	0.0399602	-0.0447107	0.0140937	31.522	0.00077417	0.119984	0.0110402	0.850631	0.535217
cg05518088	3	34463554	PDCD6IP	593423	-0.348047	0.000245909	0.175947	0.0303596	-0.0557977	0.0277273	49.6926	0.0013997	0.0309217	-0.0432985	0.648822	#N/A
cg16740064	3	35338316	ARPP21	342350	-0.263597	0.00662103	0.171581	0.0424713	-0.0532627	0.0283579	53.2417	0.00112446	0.0762869	-0.0358263	0.710502	#N/A
cg14250739	3	35719509	ARPP21	35659	-0.285963	0.00319336	0.168359	0.0453644	-0.0422623	0.0155323	36.7522	0.000874184	0.233204	0.0112586	0.911108	#N/A
cg03537711	3	35722850	ARPP21	420	-0.386601	0.000407161	0.201114	0.0327211	-0.027325	0.00640842	23.4526	0.00143547	0.0644013	-0.0512536	0.621337	#N/A
cg18641057	3	35780198	ARPP21	17100	-0.604758	0.000192779	0.374189	0.00721582	-0.075772	0.0515047	67.9732	0.0010983	0.381282	0.0377236	0.845342	#N/A
cg23024484	3	35780851	ARPP21	17753	-0.346223	0.0259904	0.391953	0.00443783	-0.069312	0.0780987	112.677	0.00228256	0.0699635	0.0222083	0.886119	#N/A
cg06360956	3	37000235	TRANK1	13686	-0.127402	0.0348625	0.136093	0.0101189	-0.0321637	0.0116558	36.2388	0.000878698	0.113439	-0.0201731	0.739006	0.027749
cg09352908	3	37017749	EPM2AIP1	17046	-0.530187	0.0293709	0.429451	0.0441941	-0.0317339	0.0350236	110.367	0.00150218	0.30233	-0.281536	0.129581	0.0133516
cg12851504	3	37035222	MLH1	380	-0.10985	0.0008353	0.0628012	0.0269222	-0.000598057	0.000463847	77.559	8.13805e-05	0.763367	-0.0446801	0.152536	0.182912
cg01934787	3	37152029	LRRFIP2	65822	0.112235	0.0118162	-0.0834898	0.0319159	0.00661054	-0.00492169	74.4522	0.000175875	0.654648	-0.0144694	0.716056	0.0500838
cg16566353	3	37860954	ITGA9	367140	0.107574	0.0141667	-0.0857408	0.0255329	0.00573157	-0.00358718	62.5863	-0.000538764	0.112146	0.0363402	0.386817	0.211003
cg00085713	3	38012727	CTDSPL	109057	0.0927209	0.00865128	-0.0711651	0.021584	0.00645771	-0.00637358	98.6973	0.0003087	0.265829	0.0191012	0.577891	0.122512
cg02067846	3	38071498	PLCD1	343	0.0706944	0.0258779	-0.0787673	0.00470542	0.000845112	-0.000586958	69.4533	-0.000569393	0.0113081	-0.000787934	0.977543	0.0152399
cg18856510	3	38417498	XYLB	15667	-0.147815	0.00687554	0.103049	0.0299656	-0.0278935	0.0177679	63.6992	0.000300174	0.511989	0.0153578	0.769975	0.160541
cg23632415	3	38684577	SCN5A	2690	-0.338727	0.00259099	0.209609	0.0314349	-0.0532228	0.0233564	43.8841	0.00157106	0.045168	0.0774638	0.439617	0.127247
cg18743247	3	38948482	SCN11A	43570	-0.267353	0.0028965	0.205293	0.00930478	-0.0481452	0.0255467	53.0618	0.00153407	0.0536369	-0.0118677	0.890961	0.208732
cg10175903	3	39170406	TTC21A	21253	0.0944883	0.037851	-0.084426	0.0344824	0.00448946	-0.00376173	83.7903	-1.0877e-05	0.981088	0.0745892	0.162253	0.114466
cg01363574	3	40354920	EIF1B	3746	-0.119076	0.0119354	0.0991309	0.0175312	-0.00536544	0.00465177	86.6987	0.000247025	0.512283	0.0154018	0.746433	0.113913
cg07018561	3	40495576	ENTPD3-AS1	776	-0.356113	0.0034593	0.249927	0.0184596	-0.0530358	0.028928	54.5442	0.00183618	0.0452345	-0.103226	0.423594	0.0165518
cg09698918	3	40913476	CTNNB1	322925	0.0876233	0.0192268	-0.0786453	0.0166437	0.00231294	-0.00251322	108.659	-0.000423119	0.100028	0.0518445	0.0959688	0.676825	Yes
cg04824490	3	42341334	CCK	33671	-0.261878	0.0124184	0.22875	0.0129509	-0.00846602	0.0051389	60.7003	-0.000608644	0.440092	-0.0323245	0.751542	0.0604599
cg23781896	3	42411057	LYZL4	41008	-0.425869	1.67322e-05	0.258291	0.00240399	-0.0549109	0.0302074	55.0116	0.000857731	0.241083	-0.0616019	0.543932	0.0974565
cg16065434	3	42668514	NKTR	7357	0.0890815	0.0486152	-0.0865915	0.0301517	0.00411495	-0.00398366	96.8095	-0.000640619	0.0137452	0.0224533	0.59406	0.0697475
cg08060987	3	42744889	HHATL	569	-0.201602	0.0252739	0.1926	0.0153422	-0.0358523	0.0272165	75.913	0.00164445	0.00129192	0.0476806	0.547047	0.0770578
cg03564704	3	42859669	ACKR2	8703	-0.184298	0.0121347	0.158716	0.0136154	-0.0112539	0.00962078	85.4886	0.000626967	0.220647	-0.040027	0.559166	0.00608427
cg05453631	3	43117548	POMGNT2	30027	-0.12136	0.0327273	0.108706	0.029731	-0.0281855	0.0182811	64.8599	0.000874009	0.0250504	0.0752931	0.240836	0.15291
cg19444609	3	44039204	MIR138-1	116500	0.394777	0.0285181	-0.406821	0.0107233	0.0384118	-0.0274745	71.5263	-1.62645e-05	0.992517	0.137826	0.48117	0.868273
cg20553788	3	44365032	TOPAZ1	81653	-0.153439	0.00579431	0.102818	0.0333803	-0.00433237	0.0027088	62.5246	-0.000183909	0.655445	-0.0302489	0.562672	0.185037
cg01882767	3	44593598	ZKSCAN7	3115	-0.433551	0.00158158	0.242757	0.0405829	-0.0454395	0.0218991	48.194	0.00225688	0.0413025	-0.0746933	0.569321	0.000166835
cg04558080	3	44940221	TGM4	24122	-0.181235	0.00344643	0.162822	0.00298506	-0.0285344	0.0208257	72.9846	0.000755387	0.0877943	-0.110619	0.0602638	0.130464
cg17359336	3	45541078	LARS2	111002	0.0926754	0.0208683	-0.0765174	0.030398	0.00590648	-0.00483507	81.8604	-0.00052793	0.100894	0.0409926	0.289829	0.443782
cg05403822	3	45807402	SLC6A20	30633	-0.182833	0.00182037	0.12882	0.0115868	-0.0283025	0.0190782	67.4083	0.000211745	0.638739	-0.0870283	0.0785682	0.134998
cg10549759	3	45839777	SLC6A20	1741	-0.304773	0.00117087	0.195503	0.0158843	-0.0516078	0.0269904	52.2991	0.000557169	0.408874	-0.171578	0.0241392	0.498897
cg24603476	3	45927105	LZTFL1	30111	-0.179407	0.0101669	0.123829	0.0425788	-0.0211397	0.0109302	51.7047	0.000170203	0.74579	-0.156804	0.00300602	0.0143695
cg16320329	3	45981161	FYCO1	45353	-0.173197	0.00786013	0.125151	0.0280347	-0.0270679	0.0221941	81.9942	0.00072634	0.103122	-0.0678047	0.200181	0.00232666
cg19375371	3	46021163	FYCO1	5351	0.0938331	0.0426386	-0.082685	0.0427354	0.00829947	-0.00493409	59.4507	0.000289238	0.433405	-0.00592597	0.898592	0.00134146
cg07616471	3	46413711	CCR5	2077	-0.203955	0.0132255	0.140923	0.0492526	-0.0207437	0.0105546	50.8809	0.0012861	0.0512709	-0.039655	0.615273	0.00153141
cg13303179	3	46759335	PRSS50	94729	-0.237879	0.023224	0.181871	0.0479579	-0.0357957	0.0299275	83.6064	0.000300569	0.723673	-0.183217	0.0640623	0.164735
cg02834909	3	46759438	PRSS50	94626	-0.612644	0.000168493	0.420538	0.00297794	-0.0455133	0.0266587	58.5735	0.00233486	0.0680484	-0.37974	0.0355568	0.000927791
cg19668234	3	46759449	PRSS50	94615	-0.3312	0.0110958	0.239676	0.0353702	-0.0387661	0.0268471	69.2542	0.000310841	0.735138	-0.140203	0.195773	0.0791434
cg01967580	3	46759656	PRSS50	94408	-0.279397	0.000510847	0.15753	0.0225864	-0.0463221	0.0243463	52.5588	0.000128223	0.864935	-0.00159245	0.983233	0.266388
cg08789530	3	47091820	SETD2	113647	0.126492	0.0165012	-0.0967799	0.0363581	0.00936144	-0.0063951	68.3132	-0.000623872	0.0915027	0.00914796	0.845825	0.0632242
cg18680280	3	47125762	SETD2	110	-0.205869	0.00583249	0.134801	0.0382979	-0.0118891	0.00876516	73.7246	0.000550523	0.350217	-0.13818	0.0209951	0.226496
cg13237923	3	47559074	ELP6	3874	-0.207159	0.0115204	0.163542	0.0227243	-0.0208707	0.0146933	70.4016	0.00108675	0.0659241	-0.00978047	0.887225	0.0443108
cg13052625	3	47865946	DHX30	21546	-0.303978	0.00268782	0.187219	0.0332574	-0.0451125	0.0270956	60.0624	0.000160291	0.836681	-0.0087049	0.921931	0.149235
cg22372823	3	48297959	ZNF589	15362	0.113124	0.0212152	-0.0929442	0.0304168	0.00392295	-0.00389148	99.1977	-0.000297405	0.41466	0.0231323	0.585247	0.01879
cg21539229	3	48413146	FBXW12	563	-0.117686	0.0213667	0.115916	0.0101526	-0.0105008	0.0112101	106.755	0.000509003	0.155343	-0.0170088	0.730176	0.00675834
cg13980743	3	48461322	PLXNB1	4704	0.225797	0.00915622	-0.200504	0.00843671	0.00915723	-0.00858739	93.7772	-0.000384642	0.62344	0.240663	0.0101383	0.0075322
cg12051613	3	48487347	ATRIP	767	0.121161	0.00401074	-0.107664	0.00367862	0.00941784	-0.00885406	94.0137	-0.000328375	0.275673	-0.0380844	0.321835	0.0018958
cg16129988	3	48647215	UQCRC1	116	-0.100443	0.0494104	0.0972829	0.032388	-0.00306825	0.00351094	114.428	-0.000339713	0.507435	-0.0606723	0.315436	0.0302871
cg13586859	3	48900997	SLC25A20	35429	0.0985971	0.0106595	-0.0709611	0.0358963	0.00524794	-0.0137654	262.302	-0.000390886	0.203753	0.0358142	0.260007	0.153655
cg10650987	3	49011156	ARIH2	46260	0.105437	0.044186	-0.186444	8.61551e-05	0.00264251	-0.00543562	205.699	-8.07276e-05	0.807528	-0.0455831	0.364073	0.197041
cg05392222	3	49131119	QRICH1	385	-0.144797	0.00924187	0.127183	0.0091993	-0.000969839	0.00115858	119.461	0.000545722	0.233087	-0.132529	0.0119029	0.0140539
cg09092311	3	49142581	QARS	18	-0.205665	0.013324	0.150715	0.0379253	-0.00209983	0.00186664	88.8947	6.9748e-05	0.908819	-0.0519704	0.444356	0.0162405
cg24898236	3	49228699	C3orf84	592	-0.206462	0.00347507	0.135087	0.0282116	-0.0368483	0.0231553	62.8396	0.000605085	0.19331	0.00956267	0.871092	0.0110042
cg07758574	3	49314370	C3orf62	138	0.168252	0.00281504	-0.0972117	0.0483812	0.0230039	-0.0116516	50.6505	-0.000494938	0.229502	-0.0124102	0.799022	0.060912
cg20835282	3	49314454	C3orf62	54	0.115209	0.0143528	-0.0908039	0.0286115	0.0200955	-0.0149791	74.5394	-0.000176921	0.612211	0.0586665	0.205228	0.0216642
cg11098493	3	49314595	USP4	62941	0.156241	0.0183135	-0.138504	0.018276	0.0206631	-0.0202221	97.8658	-0.000634845	0.099676	0.0188049	0.667028	0.0382531
cg10259735	3	49314633	USP4	62903	0.196896	0.0111189	-0.137899	0.0424126	0.0206454	-0.0153616	74.4067	-0.000201533	0.737214	-0.0207024	0.778826	0.0347123
cg19498237	3	49314655	USP4	62881	0.140022	0.0091021	-0.107783	0.0228187	0.0203922	-0.0134025	65.7236	-0.00031341	0.410581	0.00623792	0.885745	0.0693203
cg16523704	3	49314670	USP4	62866	0.193561	0.00151851	-0.115375	0.0303324	0.0265936	-0.0137666	51.7666	-0.00014733	0.727392	0.104907	0.0755691	0.0496055
cg07207099	3	49314736	USP4	62800	0.0933933	0.0444028	-0.0909568	0.0271172	0.0157068	-0.0124755	79.4275	-0.000175079	0.588778	0.0273219	0.479376	0.0405785
cg16548045	3	49568869	DAG1	61303	-0.128276	0.00739796	0.0947641	0.0235409	-0.0159479	0.0112835	70.7524	0.000189527	0.632548	-0.00286211	0.952118	0.222157	Yes
cg19262573	3	49577663	DAG1	70097	-0.197061	0.0169199	0.147245	0.0414772	-0.00235616	0.00148755	63.1343	0.000491554	0.452504	-0.0716074	0.360423	0.0092074	Yes
cg26551412	3	49696574	BSN	104651	-0.187106	0.00429037	0.161	0.00514731	-0.0134129	0.00943475	70.3409	0.000207088	0.668741	-0.0543004	0.389481	0.00286733
cg27076861	3	49762132	IP6K1	61843	-0.0833328	0.00950218	0.0713515	0.0117748	-0.0174145	0.00999868	57.4157	0.000111172	0.718637	-0.01765	0.578884	0.179646
cg17302625	3	50102874	RBM6	125396	-0.113238	0.0325711	0.120242	0.00985553	-0.0061758	0.00630973	102.169	0.00141766	1.99438e-05	-0.0592908	0.204144	0.00944389
cg21121119	3	50228915	GT1	128	-0.108954	0.0103535	0.0933287	0.0122034	-0.0143202	0.0121769	85.0328	0.000665643	0.0441542	-0.0520851	0.0940488	0.000677188
cg18578578	3	50262245	GI2	1479	-0.0698032	0.0420546	0.0729686	0.016267	-0.0128935	0.00918552	71.2418	0.000162002	0.605573	-0.0262511	0.453656	0.00779167
cg10364905	3	50262408	GI2	1316	-0.203131	0.000854709	0.15828	0.0029713	-0.0249971	0.0195294	78.1265	0.000482565	0.353013	-0.017948	0.768588	0.00174434
cg17606115	3	50266316	GI2	2591	0.104364	0.0172666	-0.108773	0.00474216	0.00402342	-0.00371796	92.408	2.04826e-05	0.954654	-0.000346189	0.99345	0.0171005
cg11728787	3	50609551	HEMK1	2641	-0.115664	0.0157852	0.0982281	0.0197627	-0.0182859	0.018387	100.553	0.00044208	0.243614	-0.0280502	0.554973	0.123179
cg08996521	3	50649994	MAPKAPK3	700	-0.201392	0.0304137	0.171557	0.0358631	-0.0174708	0.0140952	80.6783	0.000805193	0.247811	-0.0595093	0.447942	0.0859817
cg13106092	3	51560488	RAD54L2	15108	-0.376944	0.000426941	0.181716	0.0481602	-0.0577749	0.0294239	50.9285	0.00138249	0.0611906	0.0233049	0.796353	0.00140173
cg23585673	3	51742164	GRM2	1082	-0.128099	0.0135615	0.0899602	0.0473541	-0.0279304	0.0117037	41.9033	-1.78671e-05	0.954293	0.005259	0.885535	0.136974
cg02258112	3	51814131	IQCF6	927	-0.444151	0.0120256	0.339893	0.0281292	-0.052718	0.0452871	85.9044	0.00136644	0.202962	0.0726285	0.661504	0.17769
cg11857626	3	51909628	IQCF1	27758	-0.27111	0.0415805	0.263747	0.0242401	-0.0397375	0.0470829	118.485	0.00213513	0.0400397	-0.0851454	0.479363	0.0233938
cg18059321	3	51929042	IQCF1	8344	-0.313573	0.011816	0.25411	0.0198265	-0.0378541	0.0266783	70.4767	0.000672245	0.357007	-0.126047	0.178438	0.0259767
cg25155158	3	52097903	LINC00696	1225	0.0951447	0.0288773	-0.0813962	0.0334331	0.00311529	-0.00342371	109.9	-1.49106e-05	0.967356	0.00464158	0.909514	0.0691475
cg01781896	3	52350354	DH1	18	0.132358	0.016206	-0.120147	0.0129511	0.00595516	-0.00558091	93.7156	0.000766049	0.0479901	-0.0112338	0.801533	0.0353667
cg04400147	3	52522246	NISCH	1033	-0.109636	0.0337431	0.108731	0.0165443	-0.00286538	0.00358944	125.269	-7.69339e-05	0.829828	-0.0822462	0.0532465	0.0595295
cg01729726	3	52569925	SMIM4	696	-0.224429	0.000650205	0.125843	0.0267116	-0.0337382	0.0194862	57.7571	0.000495966	0.247339	0.0435858	0.489459	0.00158919
cg10528974	3	52862670	ITIH4	2047	0.109675	0.0461276	-0.135318	0.00553905	0.00624359	-0.00823892	131.958	0.000164618	0.720302	-0.0100855	0.86478	0.0643244
cg21375511	3	53523981	CAC1D	5095	0.103713	0.0341213	-0.0859668	0.046183	0.0089063	-0.010179	114.29	-5.95817e-05	0.875893	-0.0283825	0.520505	#N/A
cg26129759	3	53926056	SELENOK	66	0.267931	0.0325078	-0.256188	0.0209603	0.0188979	-0.0118933	62.9348	-0.000359187	0.750752	0.0450941	0.765084	4.62e-07
cg15328758	3	54125740	CAC2D3	30953	0.131174	0.000986684	-0.102428	0.00315754	0.00645127	-0.00580674	90.0093	-0.000180905	0.546104	0.0513957	0.187964	0.276526
cg22886944	3	54230197	CAC2D3	72708	0.126446	0.00533593	-0.0810767	0.039813	0.00784123	-0.0050559	64.4785	-0.00020175	0.587717	-0.0331373	0.451681	#N/A
cg00168439	3	55926920	ERC2	188092	0.142464	0.00158279	-0.112613	0.00461094	0.00956702	-0.00568185	59.39	-0.000165627	0.665066	0.0307007	0.501856	#N/A
cg23517600	3	56105952	ERC2	9060	-0.378862	0.0139456	0.341745	0.0114579	-0.0490083	0.0551937	112.621	0.00226757	0.0858167	0.107015	0.542163	#N/A
cg23492011	3	56824671	ARHGEF3	11324	-0.267566	0.0160709	0.195356	0.0444219	-0.00728987	0.00443514	60.8398	5.68367e-05	0.932625	-0.00365963	0.968666	0.0543358
cg12715857	3	57112957	ARHGEF3	379	-0.162482	0.0415492	0.147985	0.0353244	-0.00222695	0.00235033	105.54	0.000518726	0.446693	-0.0354432	0.64453	0.489075
cg10882522	3	57199792	IL17RD	4539	-0.192802	0.0272177	0.220112	0.00427034	-0.0160513	0.0165287	102.974	0.00245428	0.000822024	0.0128574	0.866153	0.522323
cg23124148	3	57204834	IL17RD	502	-0.166642	0.0170571	0.167998	0.00647166	-0.0183518	0.0174127	94.8827	0.000615912	0.214857	0.0558843	0.424507	0.0337459
cg04561852	3	57457209	DH12	72862	0.175886	0.00437842	-0.123869	0.0208939	0.0112234	-0.00820243	73.0831	-0.000193393	0.664304	0.0137505	0.794397	0.016981
cg09218703	3	57523276	DH12	6795	0.0997636	0.0170586	-0.0804001	0.0285832	0.00441541	-0.00407669	92.3287	-0.000339459	0.193941	0.00303667	0.934238	0.12344
cg17256835	3	57530713	DH12	641	0.19634	0.022613	-0.151568	0.0445393	0.0214557	-0.0180445	84.1013	0.000870159	0.150461	-0.0438681	0.597763	0.00803223
cg07879319	3	57678116	DENND6A	700	-0.156414	0.00329452	0.0906071	0.0497087	-0.00297852	0.00225363	75.6628	-0.000132146	0.699169	-0.126388	0.00608451	0.180938
cg02672401	3	57740381	SLMAP	2793	-0.140433	0.00222756	0.103232	0.00996862	-0.0195489	0.0142923	73.1108	0.000372625	0.299564	-0.00880946	0.839496	0.108021
cg20772128	3	57875583	SLMAP	25307	0.11804	0.0206735	-0.0903962	0.0424844	0.00856579	-0.00427186	49.8712	-0.00053419	0.189504	-0.0463374	0.359966	0.0145434
cg20638730	3	57968435	FLNB	25692	0.147541	0.00415482	-0.0919316	0.0392684	0.0095794	-0.00469381	48.999	3.15456e-05	0.924557	0.0337476	0.366355	0.00063333	Yes
cg26561025	3	57998728	FLNB	4600	0.144328	0.00835172	-0.126463	0.0087473	0.00727257	-0.00926426	127.386	-0.000854023	0.0354199	-0.001255	0.978822	0.0755334	Yes
cg09719910	3	58218415	ABHD6	4844	-0.292118	0.0326013	0.370294	0.00246356	-0.0501462	0.0513752	102.451	0.000559739	0.624064	-0.452223	0.000797237	0.0933975
cg24727944	3	58318406	PXK	211	-0.10051	0.0380133	0.104521	0.0145554	-0.00120577	0.00167321	138.767	0.000143963	0.685659	-0.00655714	0.882065	0.142659
cg06951725	3	58563591	FAM107A	49746	-0.134254	0.000110406	0.0697722	0.0185812	-0.0172933	0.00647076	37.4176	0.000605881	0.0399994	-0.0623483	0.0638223	0.0934973
cg00670891	3	58571949	FAM107A	41388	-0.268433	0.000314942	0.230265	0.000428134	-0.0386513	0.0313103	81.0071	0.00174332	0.000351957	-0.0233674	0.730356	0.0200534
cg26735544	3	58572902	FAM107A	40435	-0.279566	0.0185738	0.321737	0.00249311	-0.00290725	0.0158123	543.892	0.00053235	0.475487	0.0601685	0.507622	0.507989
cg13876592	3	58591441	FAM107A	21896	-0.283989	0.00135931	0.164438	0.0313902	-0.0492085	0.0210064	42.6886	0.00129456	0.0719127	-0.164866	0.0247841	0.0136165
cg09535618	3	58594561	FAM107A	18776	-0.120895	0.0170621	0.094897	0.0314773	-0.010776	0.00782695	72.6331	0.000148894	0.663089	0.0322031	0.473094	0.0027724
cg01095449	3	59294550	C3orf67	258791	-0.130336	0.000623602	0.107176	0.0012935	-0.0272496	0.015746	57.7844	0.000635122	0.0547582	-0.00306398	0.937046	#N/A
cg17087356	3	59749626	FHIT	1487507	0.147518	0.0241568	-0.128173	0.0259226	0.00604425	-0.00664515	109.942	-8.29531e-05	0.870029	0.0993487	0.0819034	#N/A
cg03308652	3	62354991	FEZF2	4199	0.205071	0.0125996	-0.167802	0.0200587	0.0227324	-0.0158503	69.7259	-0.000617349	0.359609	-0.0289807	0.712185	0.926625
cg10542584	3	62356223	FEZF2	2967	-0.585111	0.00124315	0.372285	0.0182369	-0.0553912	0.0389145	70.2539	0.000733128	0.625972	0.060728	0.739417	0.39075
cg23222289	3	62456559	CADPS	404505	-0.308977	0.0376748	0.277668	0.0337701	-0.0418893	0.0427642	102.089	0.000128904	0.905757	-0.0136385	0.926565	0.684541
cg03623476	3	62515593	CADPS	345471	-0.349849	0.00855334	0.25553	0.02807	-0.029148	0.0223347	76.6253	0.000302766	0.789621	0.0828242	0.523693	0.465145
cg17080872	3	63362103	SYNPR	98188	-0.339403	0.0181848	0.362944	0.0042102	-0.0433218	0.0401608	92.7034	0.00107383	0.274722	0.00960253	0.933341	0.390245
cg16052327	3	63536672	SYNPR	107918	-0.121107	0.00960144	0.0889755	0.0315628	-0.0128058	0.00442456	34.5512	0.00098528	0.0298871	-0.176512	0.000194212	#N/A
cg26906644	3	64053389	PRICKLE2-AS1	251	-0.160918	0.0242279	0.132715	0.0346178	-0.0239493	0.01537	64.1776	0.000636895	0.208467	-0.0818248	0.176634	0.0247362
cg02912937	3	65533960	MAGI1	490549	0.12471	0.024066	-0.108455	0.0251955	0.00574997	-0.00431048	74.9653	0.000214685	0.558624	0.0167459	0.724359	#N/A
cg12598037	3	66872471	KBTBD8	176256	-0.198653	0.0131952	0.142165	0.0425282	-0.0165579	0.0106094	64.0748	0.00105751	0.0652796	-0.118804	0.178237	0.217809
cg20838162	3	68584086	TAFA1	528712	0.444257	0.0166729	-0.438067	0.00740592	0.0526234	-0.0445572	84.6717	-0.00396619	0.00125675	0.103724	0.52696	0.945599
cg19061171	3	68982034	TAFA4	272	-0.354702	0.00131842	0.271872	0.00481182	-0.00783282	0.00741013	94.6035	0.000412457	0.662962	0.0218334	0.84761	0.0472668
cg06656625	3	69102129	TMF1	644	-0.118745	0.0483805	0.105625	0.0458537	-0.0115951	0.00809791	69.8391	0.000950193	0.063572	-0.0104429	0.860377	0.0656952
cg25934664	3	69789597	MITF	1010	-0.184029	0.00881161	0.228251	0.000268484	-0.00840572	0.00952802	113.352	0.000306764	0.592688	0.00261115	0.97314	0.764143
cg17482117	3	69824707	MITF	11744	-0.108575	0.0398797	0.119278	0.010676	-0.00824141	0.0115427	140.057	-0.00029249	0.513969	-0.0499721	0.340106	0.117376
cg00201568	3	71214907	FOXP1	193488	0.0919877	0.0322392	-0.0758196	0.0446691	0.00176089	-0.000871199	49.4749	0.000228269	0.506841	-0.0374672	0.366503	#N/A
cg17805210	3	71216678	FOXP1	191717	0.0835931	0.0208195	-0.0720762	0.0235757	0.00267678	-0.00272306	101.729	-0.000387213	0.1462	0.0565101	0.0731035	#N/A
cg06030310	3	72259117	LINC00870	58708	-0.382009	0.0333312	0.335215	0.0345986	-0.0496126	0.0406301	81.8948	0.000358428	0.74161	-0.046467	0.720118	0.305078
cg13968117	3	72291818	LINC00870	91409	-0.149562	0.0293976	0.145989	0.0159806	-0.0325841	0.0286521	87.9327	0.000275634	0.513615	-0.0688672	0.210396	0.174724
cg12583073	3	72311936	LINC00870	111527	-0.12041	0.0281217	0.104626	0.0299382	-0.0210484	0.015266	72.5279	0.000764318	0.0113412	-0.0344849	0.392457	0.705447
cg25595541	3	73109909	PPP4R2	63789	0.0863206	0.0394476	-0.105018	0.00468805	0.00339328	-0.00481913	142.02	-0.000444782	0.208285	0.0428525	0.297514	0.376463
cg10639411	3	73150125	PPP4R2	104005	-0.273762	0.000601644	0.175076	0.0114755	-0.030471	0.0169563	55.6475	0.000730641	0.264705	-0.0616959	0.366531	0.0142312
cg11838251	3	73192884	PPP4R2	146764	-0.297621	0.0091518	0.251594	0.0120761	-0.0321116	0.0225707	70.2884	0.00136627	0.108096	-0.113438	0.255907	0.83457
cg04970233	3	73376440	PDZRN3	297632	-0.171086	0.0463107	0.175708	0.0202743	-0.0314784	0.0226476	71.9467	0.000852682	0.0743259	-0.0907158	0.216617	#N/A
cg25244209	3	73400539	PDZRN3	273533	-0.307632	0.0229729	0.391921	0.00118137	-0.0379703	0.0463007	121.939	0.0017351	0.0633114	-0.0784203	0.521017	#N/A
cg05085336	3	73523729	PDZRN3	150343	-0.116881	0.0222984	0.10342	0.0211706	-0.00408195	0.00384456	94.1843	0.000274012	0.494145	0.0939543	0.0224611	0.208016
cg25180568	3	73535268	PDZRN3	138804	-0.22919	0.0393959	0.233001	0.0175829	-0.0298858	0.0305061	102.075	0.000467507	0.514242	-0.176117	0.0731663	0.105442
cg27202075	3	73559509	PDZRN3	114563	-0.213186	0.00937667	0.141077	0.0493328	-0.0261861	0.0148802	56.8247	0.000695106	0.342683	-0.158085	0.0473751	0.000780198
cg06087638	3	73589193	PDZRN3	84879	-0.383167	0.0168168	0.326904	0.0202343	-0.0606863	0.0561991	92.6059	0.00114072	0.36897	-0.0767072	0.635113	0.238219
cg27084781	3	73734568	PDZRN3	60495	0.624438	0.0367334	-0.662234	0.0121758	0.107041	-0.0918946	85.8503	-0.00213166	0.245192	0.235174	0.310114	#N/A
cg05914052	3	74214395	CNTN3	355948	-0.665459	0.0237051	0.7251	0.00526042	-0.072204	0.0814558	112.813	0.00168927	0.409289	-0.340491	0.174151	#N/A
cg21152376	3	75721577	LINC00960	144	-0.259895	0.0361551	0.252979	0.0202232	-0.0369981	0.0408687	110.462	8.86611e-05	0.917451	-0.0734642	0.462497	0.332781
cg12727680	3	75959386	ROBO2	27259	-0.399346	0.0160986	0.364439	0.0119842	-0.0801493	0.0728568	90.9014	0.00352919	0.00856191	0.0767777	0.608877	0.783362
cg00104608	3	76146501	ROBO2	159855	-0.284532	0.0359993	0.243413	0.0420567	-0.0338819	0.0297535	87.8151	0.00216298	0.0394211	0.151165	0.214605	#N/A
cg12736513	3	76160950	ROBO2	174304	-0.406475	0.00828804	0.428762	0.00180521	-0.0519038	0.0531715	102.442	0.00178985	0.115409	-0.00334664	0.98323	#N/A
cg00001126	3	81734040	GBE1	58740	0.139473	0.00367683	-0.121048	0.00408609	0.00803732	-0.00854263	106.287	0.000225264	0.614177	-0.049669	0.298934	0.957463
cg22072966	3	82034693	GBE1	223742	0.138502	0.0391076	-0.134119	0.0230805	0.00927071	-0.0141708	152.856	-0.00091721	0.0460149	0.0243697	0.712934	#N/A
cg03158349	3	82546442	GBE1	735491	-0.186226	0.039624	0.203581	0.0112405	-0.0162989	0.0200487	123.006	0.000893056	0.248594	-0.0155018	0.863811	#N/A
cg12610078	3	82547324	GBE1	736373	-0.294989	0.0012693	0.209335	0.0084522	-0.0428863	0.0366839	85.5377	0.000824244	0.252993	0.124258	0.180423	#N/A
cg00729060	3	86283288	CADM2	507655	-0.524696	0.0189782	0.547303	0.00560655	-0.0803665	0.0867827	107.984	0.00405334	0.025041	-0.490741	0.00838294	#N/A
cg13310598	3	87119326	VGLL3	79068	-0.256273	0.0123167	0.225165	0.0122406	-0.0171856	0.0133597	77.7381	0.000397526	0.560102	0.047505	0.598748	0.0111585
cg03493509	3	88108233	CGGBP1	90783	-0.144867	0.0326145	0.116459	0.0492606	-0.00177565	0.00158546	89.289	0.000253786	0.619048	-0.0255008	0.683545	0.121693
cg24908618	3	88178030	CGGBP1	20986	0.136118	0.00392512	-0.0881399	0.0318679	0.00588057	-0.004372	74.3466	-1.41214e-05	0.965239	0.011891	0.789413	0.469786
cg03268613	3	88188039	CGGBP1	10977	0.120278	0.012168	-0.108815	0.00973932	0.00608783	-0.00721965	118.591	-0.000520538	0.256847	0.0760481	0.138609	0.231929
cg08818130	3	88188285	CGGBP1	10731	-0.171793	0.000470047	0.126014	0.00316234	-0.0103684	0.00537616	51.8512	0.000541216	0.15294	-0.0644886	0.21568	0.421084
cg17996591	3	88198870	CGGBP1	146	-0.088058	0.0218973	0.0773156	0.0220004	-0.00040553	0.000577206	142.334	0.000505865	0.0648703	-0.043719	0.291987	0.240956
cg09349298	3	88558623	C3orf38	359729	-1.15376	0.000109584	0.895185	0.000556747	-0.138286	0.103436	74.7989	-0.00187704	0.506403	0.549666	0.0784462	#N/A
cg24935208	3	89097455	EPHA3	59219	-0.213551	0.0248168	0.194475	0.0199464	-0.0257276	0.0243135	94.5036	0.00046041	0.479787	0.182068	0.0431082	#N/A
cg08256869	3	96029043	EPHA6	504382	-0.456494	0.0155087	0.466234	0.00521619	-0.0473642	0.0468309	98.8739	-0.000200182	0.912873	0.129798	0.555534	0.431274
cg10359143	3	96826209	EPHA6	292783	-0.31464	0.0303156	0.273623	0.0321344	-0.0453553	0.0322408	71.0851	0.000890473	0.455547	-0.0750858	0.618672	#N/A
cg24337235	3	97463425	EPHA6	304987	-0.220434	0.0221189	0.182261	0.0311197	-0.0294707	0.0198854	67.4753	0.000535555	0.360348	-0.122457	0.114588	0.0704813
cg11288693	3	97698386	RIOX2	7090	0.0987018	0.00768151	-0.0916853	0.00495728	0.00443351	-0.00429585	96.895	-0.000684879	0.0567428	-0.0146575	0.702082	0.168296
cg17383334	3	97741670	GABRR3	12478	-0.187434	0.0269066	0.161271	0.0297553	-0.0257798	0.0192155	74.5373	-2.30476e-05	0.964832	0.0391614	0.525223	0.475012
cg19517931	3	97755601	GABRR3	1452	-0.186615	0.0200639	0.228304	0.00133958	-0.0353032	0.0324365	91.8796	0.0012981	0.0127513	0.0538054	0.442048	0.0715838
cg10930679	3	98047673	OR5K4	25025	-0.113494	0.0221916	0.122994	0.00504331	-0.00345774	0.00372309	107.674	0.000888347	0.022531	-0.00583234	0.909459	0.515087
cg12303476	3	99114254	MIR548G	602805	-0.388611	0.0300422	0.361116	0.0225499	-0.0742	0.0594306	80.0951	0.000186884	0.903324	-0.293275	0.10566	#N/A
cg00103134	3	99132482	MIR548G	584577	0.581292	0.0135978	-0.415558	0.0431639	0.0621916	-0.0409788	65.8912	-0.000772474	0.62362	0.0721562	0.739307	#N/A
cg01530216	3	100328124	ADGRG7	309	0.323287	0.0329714	-0.273112	0.0394241	0.03493	-0.0306289	87.6864	0.000265036	0.842065	0.0938451	0.550322	0.0688701
cg09947841	3	101039780	IMPG2	360	0.150386	0.00512853	-0.1108	0.0186716	0.0107558	-0.0101162	94.0528	-0.000177853	0.669485	0.012888	0.803188	0.413856
cg09404911	3	101498279	NXPE3	249	-0.0654989	0.0435801	0.0621738	0.0298437	-0.000357428	0.000467279	130.734	0.00040166	0.0626748	-0.0721429	0.010904	0.00938705
cg15666147	3	101658541	LINC02085	1162	-0.188661	0.00298427	0.13101	0.018223	-0.0297295	0.0161953	54.4755	-0.000753928	0.0899413	0.0016289	0.974616	0.0071993
cg02721678	3	101825361	ZPLD1	7272	-0.179409	0.0391975	0.160105	0.0361396	-0.0153813	0.0134647	87.5394	0.000503459	0.451852	0.0253883	0.757896	#N/A
cg17392998	3	102771692	ZPLD1	617832	-0.454497	0.0054077	0.362842	0.011037	-0.0262533	0.021365	81.3803	0.00271862	0.134493	0.110208	0.548659	#N/A
cg15996671	3	105878622	CBLB	290355	0.111886	0.014351	-0.0879513	0.0284428	0.008934	-0.00647907	72.5215	0.000573841	0.10501	0.0196099	0.619274	#N/A
cg07222378	3	107777214	CD47	32721	0.110042	0.00576281	-0.137867	0.000109462	0.00333173	-0.00511262	153.452	-0.000366472	0.243214	0.0180134	0.65965	0.357168
cg12359854	3	107868744	IFT57	72673	0.151141	0.0147893	-0.144998	0.00813119	0.00854411	-0.0071397	83.5628	-0.000692317	0.175476	0.0203427	0.740449	0.849352
cg12534199	3	109117978	LINC01205	10859	-1.29698	0.0106859	1.1655	0.00907504	-0.202309	0.152602	75.4304	0.000967282	0.827921	-0.460798	0.376189	0.21574
cg03517913	3	110027072	NECTIN3-AS1	761734	-0.130436	0.0166887	0.116689	0.0144047	-0.0279355	0.0177472	63.5291	0.000822656	0.0288687	-0.0500216	0.342599	#N/A
cg04572941	3	110033667	NECTIN3-AS1	755139	-0.263294	3.05602e-08	0.149086	0.000186467	-0.0453447	0.0211139	46.5631	0.000975768	0.0156062	0.0106212	0.848706	#N/A
cg01647396	3	110095231	NECTIN3-AS1	693575	-0.319148	0.00419229	0.199902	0.0390351	-0.0564668	0.0291078	51.5485	0.000625021	0.399221	-0.17657	0.0500139	#N/A
cg17859668	3	110103834	NECTIN3-AS1	684972	-0.3727	0.00347895	0.220555	0.0463748	-0.0610558	0.0361807	59.2585	0.00159988	0.0646647	-0.173158	0.0705829	#N/A
cg03554194	3	110831177	NECTIN3	40161	0.140839	0.00198652	-0.120754	0.00255427	0.00539042	-0.00587923	109.068	-0.00036734	0.295961	0.0162949	0.695135	0.0890577
cg15812470	3	111609169	PHLDB2	6358	0.114541	0.00549869	-0.0732547	0.0415734	0.00347212	-0.00230175	66.2923	0.000212004	0.519184	-0.0304309	0.441972	0.0342369
cg20200594	3	111697388	ABHD10	335	-0.271493	0.0172975	0.211892	0.0334175	-0.0176815	0.0104598	59.1567	-0.000292425	0.764242	-0.100546	0.362847	0.00498222
cg08451978	3	111821058	C3orf52	15875	-0.198868	0.0171115	0.151396	0.0372709	-0.0351899	0.0222755	63.3008	0.00107907	0.0159421	0.00224436	0.971079	0.300545
cg16145523	3	112128969	CD200	77052	-0.118273	0.0379933	0.116657	0.020246	-0.00559789	0.00553973	98.9611	0.000337469	0.4138	-0.0308828	0.544578	0.220641
cg06901091	3	112174235	BTLA	44173	0.108097	0.0148787	-0.1209	0.00226792	0.00616956	-0.00736916	119.444	-0.000641699	0.0651053	0.0321064	0.4333	0.059282
cg08379332	3	112893835	BOC	36577	-0.241421	0.00701562	0.17298	0.0269046	-0.0535131	0.0368028	68.7735	0.000794309	0.143148	-0.0969357	0.225245	0.0447062
cg07730086	3	113161177	SPICE1	72857	0.113425	0.0376717	-0.11489	0.0168507	0.00515958	-0.00474704	92.0043	-9.71258e-05	0.7959	0.121018	0.0233739	0.226132
cg22583612	3	113270506	SIDT1	19287	-0.371858	0.000599517	0.257729	0.00628609	-0.0501929	0.031526	62.8096	0.000279101	0.755311	0.000254361	0.998155	0.0430048
cg16319194	3	113326283	SIDT1	2525	-0.225859	0.00109251	0.128412	0.0319517	-0.0363446	0.0238268	65.5581	0.0011565	0.0435574	0.0240199	0.687302	0.0162656
cg24004780	3	113683598	CCDC191	91862	0.163223	0.0118555	-0.163006	0.00417865	0.0116021	-0.00535198	46.1292	-0.000536843	0.248197	-0.0343782	0.508061	0.101219
cg16752940	3	115618688	LSAMP	545697	-0.755121	0.00662739	0.563241	0.0200376	-0.0929508	0.078999	84.9901	0.0042014	0.0625843	-0.00395498	0.988635	#N/A
cg05892962	3	119115480	ARHGAP31	102259	0.131278	0.00398871	-0.10525	0.00830488	0.00989055	-0.00752738	76.1068	0.000249328	0.521153	0.0363659	0.509847	0.202348
cg12956472	3	119791225	GSK3B	22039	0.0948046	0.0178909	-0.0730708	0.0369121	0.00442283	-0.00385611	87.1865	-0.000596266	0.120619	0.0580544	0.108756	0.0729557	Yes
cg14285128	3	120218231	FSTL1	48312	0.163865	0.043728	-0.155655	0.0294074	0.00729874	-0.0081298	111.386	-0.00186327	0.00399038	0.00179801	0.983282	0.0770298
cg24319804	3	120380726	HGD	20692	-0.386549	0.0461105	0.433342	0.0113286	-0.0624347	0.0833199	133.451	0.00310402	0.0294205	-0.00767036	0.968228	0.554425
cg10605766	3	121512184	IQCB1	41742	0.0956685	0.0377565	-0.093935	0.0206325	0.00570521	-0.00660285	115.734	-0.000435131	0.258803	0.0332398	0.490543	0.162102
cg24256026	3	121745042	ILDR1	3914	-0.171433	0.0211482	0.169308	0.00979885	-0.0237548	0.0211621	89.0852	0.000637265	0.276542	-0.0353907	0.581858	0.0428691
cg04332513	3	122135059	WDR5B	176	-0.100968	0.043144	0.118448	0.00749233	-0.000814462	0.00100801	123.765	0.000378071	0.319059	0.0224801	0.619508	0.0980884
cg22449749	3	122513523	SLC49A4	378	-0.115451	0.0445978	0.125722	0.0132791	-0.000957252	0.000952517	99.5054	0.00015849	0.708772	-0.00473995	0.929004	0.259802
cg16649034	3	122631201	SEMA5B	116251	-0.105228	0.0235759	0.102132	0.0120188	-0.0103698	0.00933383	90.0096	0.000529959	0.132411	0.0224735	0.588193	0.0573731
cg10084513	3	122745685	SEMA5B	974	0.29163	0.000807919	-0.165706	0.0266892	0.0070846	-0.000496626	7.00993	-0.000896609	0.245035	-0.0898225	0.28271	0.0962156
cg13592780	3	123010034	ADCY5	157358	-0.464757	0.00172382	0.301319	0.0193682	-0.0236669	0.0149313	63.0895	0.00121186	0.350546	-0.050011	0.707781	0.242957
cg23802616	3	123254587	HACD2	49337	0.111854	0.0234061	-0.124683	0.00434912	0.00524421	-0.0057825	110.265	-0.000815367	0.0598162	0.0864591	0.0839659	0.227915
cg21626325	3	123499531	MYLK	50799	-0.131223	0.0316523	0.113093	0.0344919	-0.0269065	0.0137664	51.1638	0.000817389	0.0781544	-0.112019	0.0474679	0.197564
cg03892735	3	123506296	MYLK	44034	-0.182906	0.0448137	0.262499	0.00127431	-0.0207888	0.0213298	102.602	0.00182957	0.020893	-0.0628493	0.534033	0.693114
cg11939346	3	123813454	KALRN	14565	-0.266959	0.024847	0.207577	0.0465872	-0.0437205	0.0306885	70.1924	0.00149583	0.0486051	-0.0846907	0.383147	0.0118452
cg04214055	3	124454561	UMPS	5347	0.106722	0.00205513	-0.0602407	0.0434788	0.00588658	-0.00225411	38.2923	-0.000211278	0.473794	0.0328124	0.330723	0.278551
cg07018068	3	124516657	ITGB5	89487	0.137956	0.00906198	-0.116515	0.011914	0.00842494	-0.00569162	67.5568	-0.000309077	0.428756	0.0357118	0.410432	0.168156	Yes
cg13854555	3	124909083	SLC12A8	22526	-0.156926	0.00397527	0.131566	0.00602757	-0.0119713	0.0130047	108.632	0.000822721	0.0318382	-0.0406942	0.407193	0.121343
cg02580339	3	124998337	ZNF148	95861	0.121173	0.0114406	-0.0997449	0.0176803	0.00593938	-0.0041487	69.8507	-0.000442091	0.194457	0.00928464	0.852084	0.133225
cg03827646	3	125164763	SNX4	74295	0.117581	0.0191896	-0.0872983	0.0466571	0.00639198	-0.00505459	79.0771	0.000154555	0.646758	0.0899223	0.0271189	0.308336
cg08692478	3	125776154	SLC41A3	26980	-0.2824	0.00794352	0.260442	0.00550891	-0.0266972	0.0178605	66.9002	0.000913511	0.322297	-0.150127	0.128215	0.00093591
cg08492814	3	125932676	ALDH1L1-AS2	33767	-0.293734	0.0447406	0.265958	0.0387927	-0.0228098	0.0245766	107.746	0.00295627	0.0124322	0.212008	0.113297	0.338039
cg18094414	3	125933236	ALDH1L1-AS2	34327	-0.336183	0.00644976	0.216909	0.0435403	-0.062571	0.0353267	56.4585	0.00171391	0.108901	0.111465	0.361882	0.408316
cg15051540	3	125933606	ALDH1L1-AS2	34697	-0.30796	0.0024171	0.199166	0.0238283	-0.045629	0.0172227	37.7451	0.00025043	0.766353	0.0985935	0.305699	0.299856
cg18991837	3	126081391	KLF15	5154	-0.304324	0.00576612	0.212947	0.0268671	-0.0321424	0.0151219	47.0465	0.00154872	0.111938	-0.116895	0.334528	0.00060892
cg17676574	3	126237373	UROC1	756	-0.262119	0.00156884	0.143513	0.0460445	-0.0460419	0.0179864	39.0654	0.0015049	0.00749218	-0.0349203	0.62274	0.00830242
cg18664965	3	126259356	CHST13	16224	-0.246964	0.00254945	0.188026	0.00843774	-0.0284941	0.0188451	66.1368	-0.000144807	0.806288	-0.110736	0.135877	0.126101
cg01210965	3	126259452	CHST13	16320	-0.247031	0.0110413	0.19733	0.0205111	-0.0244611	0.0185152	75.6927	-1.51432e-05	0.983295	-0.136305	0.0994788	0.29962
cg17624883	3	126270860	C3orf22	6898	-0.15949	0.00374167	0.0944841	0.04868	-0.0238382	0.00949856	39.846	0.000550965	0.250241	0.000177444	0.997645	0.134779
cg07743179	3	126278943	C3orf22	1184	-0.348023	0.00913725	0.299063	0.0108811	-0.0403039	0.0213166	52.8896	0.00289258	0.0113137	-0.121733	0.388056	0.140644
cg05977955	3	126651695	CHCHD6	228631	0.162605	0.000192712	-0.0894126	0.0172862	0.00928304	-0.00478578	51.554	0.000273989	0.417933	-0.0354142	0.426232	0.163731
cg25731074	3	126665084	CHCHD6	242020	0.103243	0.0153942	-0.0793829	0.033663	0.00306617	-0.00162342	52.9463	-9.13226e-05	0.778613	-0.0181074	0.646297	0.241089
cg21866030	3	126689228	CHCHD6	266164	-0.157829	0.0251101	0.137096	0.0268927	-0.0151009	0.0115342	76.3806	0.000530434	0.337995	0.0687786	0.345669	0.00166186
cg11099706	3	126732969	PLX1	25531	0.145835	0.00743008	-0.109097	0.0217414	0.00763422	-0.00638558	83.6442	0.000535685	0.184008	-0.0675034	0.142906	0.213991
cg00080987	3	126937362	PLX1	192133	-0.172637	0.0241145	0.178478	0.00816166	-0.0215553	0.0221434	102.728	0.0013336	0.0491815	-0.0864912	0.280592	0.360224
cg03044838	3	127202858	TPRA1	106744	-0.111719	0.0385942	0.111018	0.0194936	-0.0204748	0.0159353	77.8288	0.000738832	0.0670888	-0.0630084	0.189724	0.00666927
cg09487333	3	127203559	TPRA1	106043	-0.268634	0.0111736	0.2283	0.0140766	-0.0208117	0.0144747	69.5507	0.00243838	0.000205202	-0.114343	0.180648	0.00792824
cg08036172	3	127473609	MGLL	68484	0.0810814	0.0381987	-0.0877597	0.0108998	0.0126569	-0.00850848	67.2241	0.000498938	0.0556209	-0.0184227	0.551674	0.000106541
cg17068417	3	128081087	EEFSEC	208773	0.105176	0.00609866	-0.0853978	0.0110294	0.00472768	-0.00479711	101.469	0.000174402	0.570767	0.0625599	0.0337464	0.0699473
cg08526880	3	128287360	LINC01565	7569	-0.208595	0.00734086	0.140164	0.0385509	-0.0304841	0.0186781	61.2717	0.00163992	0.00262672	-0.100574	0.169333	0.0339534
cg14282349	3	128742638	EFCC1	22165	-0.19677	0.00647479	0.125607	0.0467654	-0.0306841	0.0133073	43.3685	0.00103567	0.0411616	-0.1276	0.0334211	0.0177135
cg02014179	3	128758623	EFCC1	38150	-0.147742	0.015406	0.124836	0.0199095	-0.0227695	0.0211109	92.7158	0.000788349	0.126508	-0.107203	0.0603083	0.0140746
cg04216796	3	128770015	GP9	9630	-0.369381	0.0203265	0.282429	0.0440249	-0.0274791	0.016052	58.4154	0.000846019	0.407564	-0.156888	0.28981	0.0151435
cg13789492	3	129035846	H1FX-AS1	731	-0.16185	0.0434438	0.138379	0.0494982	-0.0165402	0.0150054	90.7208	0.000822412	0.123983	-0.00948044	0.88716	0.0837747
cg09079665	3	129221897	IFT122	14862	-0.112963	0.0172508	0.0874316	0.034039	-0.00947716	0.00713766	75.3143	0.000412247	0.296035	0.00879488	0.851336	0.0266512
cg19790908	3	129279841	PLXND1	45741	0.122297	0.00257958	-0.0718218	0.0405763	0.0160994	-0.0106181	65.9536	-0.000265648	0.360504	0.00895212	0.818503	9.77e-06
cg18285920	3	129645723	TMCC1-AS1	33008	-0.185038	0.00194456	0.118846	0.0220697	-0.0246333	0.015993	64.9244	0.000463068	0.258515	-0.0933	0.0461018	0.133698
cg24245742	3	129720100	TRH	26863	-0.114596	0.0420205	0.0998265	0.0456132	-0.00579289	0.00582569	100.566	-0.00019405	0.590073	-0.087869	0.0510921	0.0893507
cg07329458	3	130508306	PIK3R4	42609	-0.195994	0.0340281	0.210517	0.00995122	-0.0318871	0.02623	82.259	0.00161154	0.0250401	-0.0724873	0.414862	0.0238138
cg26003466	3	130746523	NEK11	799	-0.138475	0.0461288	0.156062	0.0108689	-0.0031106	0.0169285	544.221	0.000222632	0.581226	-0.0987741	0.054158	0.0203197
cg09351395	3	130748411	NEK11	2687	-0.200803	0.0476836	0.184347	0.0388186	-0.0306291	0.0230263	75.1778	0.00120716	0.0882724	-0.0178062	0.861455	0.00721587
cg01612060	3	130812541	NEK11	13273	0.0956117	0.047297	-0.0921218	0.0301612	0.00422812	-0.00440504	104.184	-0.0004096	0.320241	-0.0132045	0.781502	0.0648126
cg22575379	3	131080235	LOC339874	20084	0.0880917	0.0402974	-0.0766346	0.0421313	0.00821121	-0.00646998	78.7945	0.00010444	0.745228	0.0169073	0.663958	2.35e-07
cg20899034	3	132344736	ACAD11	34239	0.167749	0.00158254	-0.102371	0.0255237	0.0109525	-0.00604257	55.1704	0.000204087	0.661831	-0.0334352	0.538034	0.159566
cg05594423	3	132755839	TMEM108	1332	-0.429825	0.0004809	0.243348	0.0226562	-0.0677688	0.043681	64.456	0.00273079	0.000145913	-0.160119	0.108448	#N/A
cg05989266	3	133429236	TF	10024	-0.231157	0.000925453	0.160247	0.00831171	-0.0303953	0.0196452	64.6324	9.85835e-05	0.845455	-0.00898637	0.891911	0.0818553
cg07356486	3	133646095	C3orf36	2561	-0.247799	0.00066502	0.192308	0.00252271	-0.0246103	0.0233684	94.9538	0.000864836	0.173598	0.00811426	0.905903	0.165492
cg01890104	3	133650138	SLCO2A1	98782	-0.213329	0.0285435	0.179237	0.0359685	-0.0232861	0.0143356	61.5629	0.00177261	0.0322155	0.0100814	0.901018	0.0358053
cg13084360	3	134496358	EPHB1	17741	-0.299005	0.012131	0.282669	0.00705074	-0.0444492	0.0363335	81.7416	0.00109961	0.183358	-0.100626	0.306484	#N/A
cg03478610	3	135702110	PPP2R3A	17594	-0.363388	5.7803e-06	0.136226	0.0424186	-0.0441232	0.0199253	45.1582	0.00124122	0.0470524	-0.122326	0.098206	0.00149817
cg03630519	3	135744862	PPP2R3A	3284	0.145601	0.0161614	-0.134553	0.0118735	0.00581383	-0.00828372	142.483	-0.000388999	0.398146	0.0386923	0.506903	0.405841
cg14137935	3	136440469	STAG1	30776	0.0924963	0.0124963	-0.0635991	0.0492624	0.00315002	-0.00199383	63.2958	-0.000473988	0.111515	-0.0559234	0.136812	0.0258883
cg00331343	3	136581031	NCK1	19	-0.0847799	0.0438441	0.0900129	0.0154693	-0.00319016	0.00441628	138.434	0.000188883	0.557155	0.00538448	0.8869	0.124286
cg04103450	3	136751342	IL20RB	52033	-0.145443	0.00379123	0.109116	0.0130316	-0.00214473	0.00195408	91.1108	0.000894061	0.0140531	-0.0350887	0.405465	0.259604
cg14901219	3	137190054	SOX14	293080	-0.152044	0.0481709	0.150604	0.026133	-0.0211195	0.0137665	65.1838	0.000969816	0.126215	-0.138079	0.0300001	#N/A
cg22369879	3	137228636	SOX14	254498	-0.475263	0.00255778	0.494218	0.000430731	-0.0727057	0.0721983	99.3021	0.00131071	0.256695	-0.264812	0.0878012	#N/A
cg22700822	3	137414342	SOX14	68792	-0.288406	0.00204878	0.232501	0.0046268	-0.0438858	0.0281486	64.1405	0.00122585	0.0380259	-0.111709	0.171777	0.477004
cg20525225	3	137751569	CLDN18	22562	0.117597	0.0107327	-0.090993	0.0237145	0.00341464	-0.00327151	95.8084	-0.000223895	0.579928	0.038076	0.379255	0.399511	Yes
cg00201025	3	137832372	DZIP1L	2079	-0.162011	0.00064643	0.116846	0.0045363	-0.0155717	0.0113474	72.8718	0.000572747	0.106364	-0.0335506	0.487739	0.248602
cg22260076	3	138048335	NME9	393	-0.134139	0.0286907	0.12568	0.0203719	-0.0021114	0.00219298	103.864	0.000349425	0.508413	-0.0630665	0.313521	0.38317
cg24820508	3	138048370	NME9	358	-0.233917	0.000309544	0.169355	0.00252885	-0.00421774	0.0037468	88.8342	-0.000469953	0.420555	0.048785	0.44893	0.277254
cg19714387	3	138067848	MRAS	155	-0.186782	0.00441118	0.117841	0.0396631	-0.00344378	0.00244525	71.0046	0.00118176	0.0109418	0.0812106	0.140649	0.188093
cg00119364	3	138136952	MRAS	68981	-0.130424	0.02229	0.153141	0.00253068	-0.00369462	0.00599065	162.145	7.39418e-05	0.87114	0.0273621	0.616439	0.291992
cg26823653	3	138426719	PIK3CB	51482	0.121196	0.00621032	-0.124018	0.001527	0.00661905	-0.00775062	117.096	0.000175383	0.611037	0.0475785	0.239695	0.246445
cg24851181	3	138668187	FOXL2NB	2110	-0.258427	0.00312311	0.208306	0.00668945	-0.02895	0.0195688	67.5953	0.000554961	0.391485	0.0649331	0.367957	0.411574
cg17554094	3	138680246	FOXL2NB	14169	-0.223264	0.0241654	0.178766	0.0383933	-0.0109976	0.0094586	86.0063	0.000770315	0.417636	-0.175561	0.0643445	0.883788
cg10304120	3	139063360	MRPS22	561	-0.136301	0.0418635	0.123009	0.0369368	-0.00206263	0.00197201	95.6064	0.000309999	0.481799	-0.0574568	0.347032	0.591353
cg05972770	3	139195478	RBP2	125	-0.148043	0.00721722	0.135312	0.0053336	-0.00545737	0.0058618	107.411	0.00069663	0.129777	0.0426023	0.480684	0.0171502
cg18566452	3	139305596	NMT3	91289	-0.214441	0.0141394	0.193511	0.0120216	-0.0479288	0.0419424	87.5098	0.000840478	0.288733	-0.0608937	0.535833	0.0470653
cg22920594	3	139327076	NMT3	69809	-0.179266	0.045278	0.181382	0.0223061	-0.0278826	0.0213235	76.476	0.000817059	0.209821	-0.126478	0.135698	0.387065
cg05552814	3	139629229	CLSTN2	24798	-0.373973	0.00806364	0.45324	0.000347207	-0.0452059	0.0401863	88.8963	0.00273066	0.0324298	-0.286853	0.0412128	#N/A
cg11384014	3	139658735	CLSTN2	4707	-0.218453	0.00620417	0.165268	0.0177499	-0.0385662	0.0236441	61.3079	0.00111763	0.0637047	-0.0117028	0.875724	#N/A
cg02760495	3	139678075	CLSTN2	24047	-0.330874	0.0174583	0.307355	0.0123717	-0.0551612	0.0349352	63.3329	0.000743649	0.54121	-0.241495	0.0459309	#N/A
cg18179621	3	139692028	CLSTN2	38000	-0.325218	0.0116901	0.296	0.0093537	-0.0479127	0.0319972	66.7824	0.000853164	0.421711	-0.13119	0.291389	#N/A
cg07291100	3	139812907	CLSTN2	158879	-0.397664	0.00686657	0.353397	0.00638686	-0.061727	0.038416	62.2354	0.000579348	0.644216	-0.260676	0.0578618	#N/A
cg21383534	3	139855259	CLSTN2	201231	-0.268693	0.00939481	0.211023	0.0196931	-0.0463701	0.0295758	63.7821	0.00028516	0.731796	-0.157839	0.0884209	#N/A
cg24892035	3	140179820	CLSTN2	525792	-0.142652	0.029572	0.146114	0.0116778	-0.0240363	0.020122	83.7153	0.000340772	0.552738	-0.0395102	0.500211	#N/A
cg03819435	3	140218090	CLSTN2	564062	-0.147936	0.0133987	0.133932	0.0110892	-0.020527	0.0135817	66.165	0.000217414	0.673589	0.0167985	0.781915	#N/A
cg25671428	3	140225964	CLSTN2	571936	-0.303916	0.00551531	0.261889	0.00657359	-0.0460841	0.0269484	58.4766	0.000869116	0.263053	-0.0961398	0.347313	#N/A
cg16222710	3	140478020	TRIM42	81153	-0.234628	0.000534701	0.138949	0.0181541	-0.0415692	0.0181767	43.7262	0.000861536	0.109558	-0.0300819	0.611801	0.513912
cg06934299	3	140489984	TRIM42	93117	-0.138394	0.0256112	0.138124	0.0118552	-0.0281896	0.0160806	57.0447	0.000566413	0.356868	-0.057329	0.380189	0.846989
cg10310025	3	140572164	SLC25A36	88498	-0.388973	0.0012435	0.211966	0.0410519	-0.0727219	0.0281353	38.6889	0.0014856	0.0780433	-0.067615	0.50919	0.872154
cg11091779	3	141042705	ZBTB38	350	-0.180184	0.0413499	0.19918	0.0102514	-0.0126386	0.0112431	88.9584	0.00195581	0.0132519	0.0225264	0.807209	0.0931249
cg00527195	3	141105273	ZBTB38	62217	0.133148	0.00832094	-0.0932969	0.0356742	0.00843788	-0.00765849	90.7632	-0.000771095	0.0153895	0.00329058	0.94615	0.207721
cg20509771	3	141178244	ZBTB38	33285	-0.0970658	0.0423664	0.097173	0.0213366	-0.0194839	0.017549	90.0693	0.000170117	0.672252	-0.0355373	0.460433	0.408865
cg18886110	3	141178906	ZBTB38	33947	-0.177121	0.0004304	0.0925771	0.0316848	-0.00704325	0.00351088	49.8475	-0.000272183	0.446045	0.0482767	0.25956	0.0981222
cg11897075	3	141295889	RASA2	60718	0.128733	0.00151927	-0.106568	0.00282537	0.0054272	-0.00532307	98.0813	-0.000187204	0.611837	0.0237027	0.546581	0.119461
cg21890222	3	141453514	RNF7	3537	0.107006	0.0331276	-0.0988037	0.025961	0.00467998	-0.00466719	99.7268	-0.000120118	0.789526	0.0323549	0.549059	0.577424
cg07589563	3	141644679	ATP1B3	49208	-0.151964	0.00958827	0.109647	0.0329381	-0.00826652	0.00542191	65.5888	0.000614401	0.0913951	0.0300898	0.580663	0.0223572
cg17760063	3	141868529	TFDP2	142	0.13934	0.0465551	-0.171186	0.00578536	0.00132264	-0.00110383	83.4571	-0.000487797	0.384744	-0.00854044	0.889583	0.207908
cg07264726	3	142666293	LOC100507389	20775	0.278839	0.022127	-0.411645	0.000178939	0.0435888	-0.0556539	127.679	-0.000105028	0.867104	-0.0265034	0.798686	0.143354
cg00679746	3	142706757	LOC100289361	13552	0.138584	0.0133478	-0.159134	0.00141916	0.00218498	-0.00356848	163.319	-0.00142216	0.00096932	0.0236366	0.712868	0.00265615
cg21468550	3	142829385	CHST2	9233	-0.219173	0.0336864	0.204147	0.0248609	-0.0386413	0.0294569	76.2317	0.0013184	0.0383375	0.0464578	0.61951	0.13545
cg24759521	3	142851615	CHST2	12996	-0.180312	0.0110137	0.151002	0.0159494	-0.0260879	0.0223896	85.8234	0.000672875	0.184737	0.0285622	0.690739	0.0967841
cg19145082	3	142854187	CHST2	15568	-0.402627	0.00251663	0.34228	0.0033967	-0.0303053	0.0289833	95.6379	0.00227734	0.0594775	0.290475	0.00504564	0.0861567
cg12119951	3	143033370	SLC9A9	534003	-0.602663	0.00877704	0.433983	0.0302883	-0.0936485	0.05394	57.5984	6.85368e-05	0.967044	0.203452	0.361396	0.251411
cg17831149	3	143040132	SLC9A9	527241	-0.409039	0.00390824	0.366989	0.00328333	-0.0631019	0.0579289	91.8022	0.0041255	0.000863386	-0.1044	0.404968	0.310131
cg13546914	3	143131219	SLC9A9	436154	-0.367011	0.00212355	0.22661	0.0292636	-0.0436029	0.0150981	34.6264	0.000644652	0.422957	0.097415	0.388438	0.297607
cg20195030	3	143600351	SLC9A9	32977	-0.329178	0.0242746	0.323333	0.0125351	-0.0706769	0.0693796	98.1644	-0.00032383	0.812995	0.0415995	0.807617	0.760552
cg17090424	3	144175067	DIPK2A	482899	-0.504175	0.0257241	0.444587	0.0251012	-0.0697207	0.0576536	82.6922	0.000660519	0.699264	-0.134873	0.466124	#N/A
cg12605294	3	147015692	ZIC4	108904	-0.729134	0.00602475	0.739722	0.00157046	-0.11798	0.126187	106.956	0.000197944	0.928976	0.0663939	0.796759	#N/A
cg08522426	3	147073989	ZIC4	50607	-0.601626	0.0113305	0.538103	0.0101891	-0.0476481	0.0550625	115.561	0.00112259	0.582947	0.0252966	0.919653	#N/A
cg04556126	3	147106561	ZIC4	18035	0.422278	0.0497539	-0.433524	0.0225934	0.0771361	-0.0739327	95.8471	-0.00198233	0.157828	0.153054	0.379456	#N/A
cg15950074	3	148573175	CPB1	27586	-0.226803	0.00581018	0.186528	0.00986589	-0.0130014	0.0111304	85.609	0.000510841	0.456256	0.0917692	0.200996	0.17677
cg08005304	3	148755801	HLTF	48540	-0.112878	0.0457548	0.0992851	0.0446333	-0.0067137	0.00554564	82.6018	-0.000171269	0.694786	0.0234284	0.633768	0.00206184
cg21334191	3	148856448	HPS3	9022	0.0864313	0.0413439	-0.0751352	0.0434628	0.00513432	-0.00494473	96.3074	-0.00043776	0.192635	0.034419	0.429063	0.3888
cg00632517	3	149317180	WWTR1	103935	0.0878555	0.0260058	-0.0854713	0.0148366	0.00326779	-0.00248147	75.9371	-0.000256798	0.38445	-0.0344481	0.411914	0.182656
cg21400531	3	149444631	COMMD2	25655	-0.101176	0.0440764	0.102909	0.0199415	-0.00971252	0.00890402	91.6756	0.000653639	0.122009	-0.0592893	0.202983	0.269784
cg13332706	3	149510965	ANKUB1	354	-0.164382	0.0257276	0.198929	0.00240072	-0.0175507	0.0225568	128.524	0.00143743	0.0240341	-0.0559946	0.421792	0.0475772
cg10946247	3	149769130	LOC646903	80063	-0.285756	0.00859751	0.228031	0.0169667	-0.0345693	0.027424	79.3304	0.00117482	0.225538	-0.165837	0.130951	0.554858
cg27418256	3	150005331	TSC22D2	121457	0.15899	0.0429691	-0.164523	0.0177618	0.00482457	-0.00543837	112.722	-0.000590773	0.386122	-0.104453	0.201725	0.0733893
cg04413261	3	150268467	EIF2A	3892	0.0815486	0.0437681	-0.0969898	0.00692401	0.00338442	-0.00496621	146.738	-0.000488916	0.0889508	0.0138897	0.697771	0.0182162
cg15539566	3	150804065	MED12L	613	-0.133126	0.01874	0.13262	0.00800122	-0.00179418	0.00210056	117.077	0.000180791	0.628348	-0.0426521	0.395036	0.122795
cg16653078	3	151154751	IGSF10	21746	0.0819105	0.0267966	-0.0688365	0.0343925	0.0029638	-0.00221841	74.8502	-0.000316951	0.295978	-0.0197578	0.580562	0.0114344
cg22972712	3	151158578	IGSF10	17919	-0.213503	0.00320633	0.126129	0.0440649	-0.0160254	0.0112911	70.4575	0.000723389	0.170711	-0.0287379	0.651183	0.00332014
cg09683623	3	151499380	AADACP1	11135	0.121139	0.0282845	-0.0998668	0.0389787	0.0051775	-0.00525725	101.54	-0.000145716	0.772708	-0.0466029	0.331663	0.154761
cg25165701	3	151985697	MBNL1-AS1	1718	0.298182	0.0258477	-0.374653	0.00173867	0.0087521	-0.0142722	163.072	9.77768e-05	0.919885	0.261777	0.0596504	0.569803
cg20388822	3	152184710	MBNL1	51979	-0.277936	2.18661e-05	0.109426	0.0492745	-0.00565693	0.00228841	40.4533	0.000209841	0.649735	-0.0164669	0.768534	0.00183538
cg17338501	3	153839954	ARHGEF26	804	0.265085	0.0358776	-0.411647	0.000295244	0.0182847	-0.0128095	70.0559	-0.00194476	0.0747611	0.219896	0.0755939	0.223168
cg19459834	3	154042278	DHX36	8	0.0595196	0.0475845	-0.0540873	0.0405526	0.000599793	-0.00059624	99.4076	-0.000245815	0.30032	-0.0134603	0.635689	0.660274
cg25565505	3	155244042	PLCH1	177955	-0.195786	0.00786855	0.184049	0.00453446	-0.0123145	0.0106356	86.3667	0.000558177	0.337216	0.00521361	0.943179	0.912288
cg11875060	3	155571743	SLC33A1	505	-0.256546	0.000175587	0.26347	1.50105e-05	-0.00320074	0.003717	116.13	0.000868872	0.131242	-0.0950991	0.158428	0.236062
cg01662880	3	155838174	KCB1	163	-0.431021	0.0355736	0.392915	0.0298696	-0.0848837	0.0645348	76.0273	0.00272053	0.0708549	-0.124898	0.517736	0.0193297
cg24926465	3	156007787	KCB1	147035	-0.222649	0.0277884	0.187311	0.0347588	-0.0340903	0.016239	47.6351	0.00111583	0.164618	-0.137121	0.161844	0.912803
cg23953226	3	156275283	SSR3	2309	-0.258182	0.0069829	0.196545	0.0191738	-0.0215785	0.0139823	64.7974	0.00102041	0.172395	-0.0385706	0.682267	0.22376
cg13065203	3	156423325	TIPARP	28871	0.120429	0.012056	-0.0882095	0.0358165	0.00845535	-0.00538145	63.6455	-0.00034292	0.343989	-0.00380416	0.935169	0.0352594
cg18422603	3	156878604	CCNL1	121	0.099254	0.0469809	-0.106909	0.0154109	0.000395735	-0.00143494	362.601	-5.88487e-05	0.884503	0.000243029	0.995821	0.0916904
cg17687333	3	156898184	CCNL1	19701	-0.228663	0.0277693	0.276517	0.00278034	-0.0347153	0.0246089	70.8877	0.000509995	0.453647	-0.189507	0.0757249	0.0196485
cg13499717	3	157307519	PQLC2L	46385	-0.323184	0.0140058	0.300909	0.00934753	-0.0668983	0.0479347	71.6531	0.00242744	0.00344748	-0.12409	0.240804	0.204327
cg16717324	3	157336986	PQLC2L	75852	-0.236889	0.0193868	0.180651	0.0418756	-0.0400501	0.021375	53.3707	0.00130317	0.0533426	-0.103497	0.199211	0.341419
cg11887385	3	157418214	PQLC2L	157080	-0.411652	0.0166005	0.341842	0.0234986	-0.059752	0.0362878	60.7306	0.00244126	0.0938422	-0.156797	0.29222	0.335134
cg14986229	3	157485683	PQLC2L	224549	-0.280547	0.0260323	0.222245	0.0451232	-0.0354731	0.0231551	65.2751	0.000656907	0.525818	-0.104118	0.346443	0.72258
cg17259303	3	157487092	PQLC2L	225958	-0.394436	0.00713366	0.295496	0.0214005	-0.0695599	0.0404745	58.1865	0.00262332	0.0106313	-0.126126	0.385467	0.677359
cg16510851	3	157512531	PQLC2L	251397	-0.409345	0.0111787	0.305321	0.0306996	-0.0652853	0.0314221	48.1304	0.00177066	0.153315	-0.232804	0.123176	#N/A
cg00015081	3	157557639	PQLC2L	296505	-0.371955	0.00374043	0.26178	0.0191551	-0.056706	0.0359328	63.3668	0.00185367	0.0227193	-0.0383431	0.739925	#N/A
cg17062115	3	157649294	SHOX2	174658	-0.432621	0.00365984	0.297103	0.0225389	-0.0537863	0.0334322	62.1575	0.00240755	0.0465082	-0.169081	0.276132	0.0334912
cg05477744	3	158099216	RSRC1	271374	0.092024	0.0355824	-0.122954	0.00168581	0.00343256	-0.00422177	122.992	-0.000221541	0.502248	0.0126823	0.73766	0.669636
cg04481170	3	158445995	RARRES1	4280	-0.175201	0.0465042	0.193396	0.0130055	-0.00753786	0.00660577	87.6346	0.000653697	0.346651	0.0170215	0.828468	0.153908
cg07049037	3	158663539	MFSD1	143823	-0.275369	0.00892076	0.185229	0.0435283	-0.0542944	0.0239805	44.1675	0.00181281	0.0442884	-0.0280078	0.785332	0.0516628
cg22652435	3	158786927	IQCJ	114	-0.345177	0.0309	0.346641	0.0142895	-0.0608194	0.0574872	94.5211	0.000711812	0.543999	-0.169986	0.245066	#N/A
cg03321135	3	158787458	IQCJ	416	-0.336348	0.0390001	0.31643	0.0273539	-0.0625991	0.0477329	76.2517	0.00113645	0.383267	-0.164792	0.30378	#N/A
cg21850819	3	158909338	IQCJ	122296	-0.608374	0.000258164	0.648245	1.30704e-05	-0.076091	0.0932781	122.588	0.00136237	0.386735	-0.0346939	0.854951	#N/A
cg27097541	3	159640074	SCHIP1	82423	0.0967898	0.0400099	-0.101805	0.0145199	0.00360174	-0.0044227	122.793	-0.000324453	0.374739	-0.0410738	0.32251	0.47645
cg05147070	3	160283469	KP4	92	-0.109908	0.0197707	0.0920303	0.0269637	-0.00163915	0.00122119	74.5016	-5.04638e-07	0.998817	-0.0607582	0.169887	0.162351
cg25058855	3	160938525	NMD3	574	-0.171642	0.0179559	0.136559	0.03352	-0.0232678	0.017946	77.1281	0.000963022	0.0762333	0.00875376	0.887365	0.637738
cg18387260	3	162459139	LINC01192	561950	-0.364214	0.0475017	0.336446	0.037574	-0.0628997	0.0491941	78.2105	0.00314053	0.0241798	-8.26975e-05	0.999637	#N/A
cg08760818	3	167425609	PDCD10	27042	0.0945569	0.0176893	-0.11545	0.00113905	0.00208225	-0.00258098	123.951	-0.000497113	0.125268	0.0403694	0.374464	0.0458177
cg14321066	3	168115836	EGFEM1P	148525	-0.158971	0.00485751	0.157832	0.00155868	-0.0117424	0.0109118	92.9263	0.00015848	0.731378	0.00451663	0.937934	#N/A
[truncated: 7,063 more rows]

## Sheet: Table S3. VP_DMRs
Table S3. Differentially methylated regions (DMRs) between vitamin-C supplemented smokers and placebo.
Chr	Start	End	Nearest gene	n CpGs	Šidák adjusted p-value	Genomic Region	mean ∆β PN	mean ∆β VP
1	3614190	3614692	TP73	5	0.001837	Body-opensea	0.000129296	0.00473175
1	147782116	147782473	NBPF8	4	2.203e-05	IGR-island	-0.0139391	-0.0812854
1	201708419	201709391	NAV1	12	2.703e-05	TSS1500-shore	0.012389	-0.0243182
1	205818956	205819407	PM20D1	7	0.002078	Body-island	0.00737089	0.0255801
2	1052702	1052730	SNTG2	2	0.009733	Body-island	0.0510562	-0.0570177
2	1796076	1796229	MYT1L	3	0.00402	Body-opensea	-0.0107165	0.0452396
2	1820169	1820434	MYT1L	3	0.006617	Body-opensea	-0.00887349	0.0324436
2	5837348	5838259	SOX11	5	0.001471	3'UTR-island	0.00404777	0.0189232
2	5865442	5866471	SOX11	6	1.578e-07	IGR-opensea	0.00253138	0.0456571
2	6790445	6791106	LINC00487	9	5.509e-05	Body-opensea	-0.0561487	0.073144
2	85640762	85641439	CAPG	9	6.357e-05	IGR-shore	0.0171016	-0.0714247
2	103041487	103041922	IL18RAP	2	0.006311	Body-opensea	-0.01185	0.00637335
2	134767366	134767903	MIR3679	4	0.001726	IGR-island	-0.00572167	0.0526267
2	220435003	220435507	OBSL1	2	0.004808	1stExon-island	-0.00270121	-0.0619613
2	241561007	241561238	GPR35	2	0.003098	Body-shore	-0.0305832	0.0413937
2	241562085	241563321	GPR35	6	0.003245	IGR-shore	-0.0167694	0.0310338
3	14860482	14860794	FGD5	3	0.0003924	5'UTR-opensea	-0.0426215	0.0448834
3	142666108	142666760	LOC100507389	5	9.033e-06	IGR-shore	0.0258935	-0.0452617
3	158390329	158391041	GFM1	12	2.795e-05	1stExon-opensea	0.00412469	-0.0208338
3	194826197	194826984	XXYLT1	5	2.848e-08	Body-opensea	0.0564705	-0.115111
4	53010	53363	ZNF718	8	0.0004634	TSS1500-shore	-0.00737405	-0.0286916
4	42399115	42400465	SHISA3	9	0.0009458	TSS1500-shore	0.0132205	-0.00550637
4	187185716	187186172	F11	4	3.209e-05	TSS1500-opensea	-0.011611	0.0237386
5	42468779	42468837	GHR	2	0.002002	5'UTR-opensea	0.0157687	-0.0553228
5	72596701	72597716	TMEM174	7	2.516e-07	IGR-shore	-0.0231745	0.048036
5	74907152	74908171	ANKDD1B	8	3.449e-10	TSS200-shore	0.0307034	-0.0985302
5	176810555	176811258	SLC34A1	7	0.001358	TSS1500-opensea	-0.00187918	0.00213593
5	180577574	180578198	OR2V2	2	0.0002402	IGR-opensea	-0.0281321	0.0268836
6	29623646	29624415	MOG	4	0.001194	TSS1500-opensea	-0.0254702	0.0545987
6	30038754	30039802	RNF39	24	5.575e-06	3'UTR-shore	0.00731958	-0.0252792
6	31782374	31783546	HSPA1L	22	3.412e-06	5'UTR-shore	0.0283809	-0.111542
6	56111812	56113035	COL21A1	8	2.425e-06	5'UTR-shore	0.0114999	-0.05962
6	112667980	112668572	RFPL4B	9	0.004824	TSS1500-opensea	-0.00903875	0.00390929
7	2551554	2551997	LFNG	5	0.0007797	TSS1500-opensea	-0.010665	-0.00664471
7	66118325	66118401	RABGEF1	2	0.03393	TSS1500-shore	-0.00698955	-0.0364804
7	78368660	78368757	MAGI2	2	0.01729	Body-opensea	-0.029774	0.0358597
7	78400383	78400770	MAGI2	5	0.000462	Body-opensea	-0.0334906	0.057933
7	106505370	106505962	PIK3CG	8	0.0004722	TSS1500-shelf	-0.0028275	0.0288601
7	127670703	127671262	LRRC4	8	0.001156	5'UTR-shore	0.0119092	-0.0147368
7	149472934	149473464	SSPO	4	0.0007877	TSS200-shore	0.0019982	-0.00332844
7	150329449	150329532	GIMAP6	3	0.03287	Body-opensea	0.00624828	0.0337124
7	150896413	150896490	ABCF2	3	0.03065	IGR-opensea	0.00405672	-0.00792075
7	150951482	150952100	SMARCD3	7	9.135e-05	Body-shelf	0.00342391	-0.00488302
7	156795356	156795915	MNX1	4	0.008793	IGR-island	-0.0509	0.0887898
8	21909033	21910391	DMTN	6	1.222e-06	IGR-shelf	-0.00235388	-0.00195099
9	89626886	89627679	LOC440173	2	3.427e-05	Body-shore	0.00141481	-0.00192236
9	132044151	132044733	C9orf106	4	9.203e-05	TSS1500-opensea	0.0250928	-0.0462549
9	140193776	140193935	NRARP	3	0.0008374	IGR-shore	0.0163566	-0.0191679
10	521703	521831	DIP2C	4	0.00159	Body-shelf	-0.00118494	-0.0284233
10	738683	739132	DIP2C	2	0.001554	IGR-shelf	-0.0213912	0.0261014
10	740024	740191	DIP2C	2	0.008965	IGR-shelf	0.00437038	-0.0104954
10	743286	743974	DIP2C	6	0.0001649	IGR-island	0.000686011	-0.00448579
10	831779	831948	LARP4B	3	0.008	IGR-opensea	-0.00635156	-0.00490376
10	79397346	79398195	KCNMA1	7	0.0127	1stExon-island	-0.0585499	0.0892896
10	99309636	99309909	UBTD1	2	0.002172	Body-opensea	-0.0232534	-0.0185144
10	118366665	118367344	PNLIPRP1	2	0.0003516	Body-shore	-0.0239375	0.0292505
11	615519	616113	IRF7	11	4.163e-05	5'UTR-island	0.0230511	-0.0394799
11	6341349	6342215	CAVIN3	12	0.0002227	1stExon-island	-0.0282398	-0.0556983
11	7041491	7041871	ZNF214	7	0.04811	5'UTR-island	-0.00115055	-0.00158281
11	31832710	31833310	PAX6	13	0.00041	5'UTR-island	0.0136971	-0.0574095
11	72976090	72976306	P2RY6	5	0.002119	5'UTR-shore	-0.0074728	-0.0530945
11	93822022	93822295	HEPHL1	4	6.385e-06	Body-shore	0.0223005	-0.0388033
12	63544752	63545289	AVPR1A	7	0.0003256	1stExon-island	0.0610937	-0.0466134
14	24563095	24563797	NRL	13	0.0001681	TSS1500-shore	-0.0766036	0.0529513
14	64760831	64761520	ESR2	8	0.000216	1stExon-shore	-0.00943379	0.000790053
14	96180319	96181045	TCL1A	10	0.0003245	1stExon-island	-0.0217825	0.031448
14	100203730	100204259	EML1	8	0.0002453	IGR-shore	-0.0169843	0.00736175
15	40697419	40698393	IVD	12	6.509e-05	TSS1500-shore	-0.052711	0.0684229
15	67439412	67439568	SMAD3	3	0.0001146	5'UTR-opensea	-0.00303783	-0.0210291
15	79383385	79383981	RASGRF1	14	0.00269	TSS200-island	0.00979702	-0.0441791
15	89312795	89313223	ACAN	7	0.0003368	IGR-island	-0.0373783	0.0476293
15	90208739	90209327	PLIN1	6	2.855e-05	3'UTR-shore	-0.0197326	0.113165
15	102094562	102094602	PCSK6	2	0.02721	IGR-opensea	0.00245808	0.00698495
16	61950732	61951082	CDH8	2	4.686e-05	Body-opensea	0.0585648	-0.079922
16	89883988	89884560	FANCA	7	6.314e-05	TSS1500-shore	-0.027088	0.052041
17	13298724	13299005	HS3ST3A1	2	0.005983	IGR-opensea	-0.0102235	0.0177565
17	38333933	38334624	RAPGEFL1	7	0.001549	TSS1500-island	0.012289	-0.0221172
17	64225346	64226104	APOH	5	8.849e-06	Body-opensea	-0.00181183	0.000598756
17	64499496	64499742	PRKCA	2	0.00798	Body-opensea	0.00278362	-0.00285218
17	64636808	64636928	PRKCA	2	0.005356	Body-opensea	-0.00300037	0.00555329
17	64650871	64651127	PRKCA	3	0.00108	Body-opensea	0.0136285	0.000317197
17	64652223	64652404	PRKCA	2	2.629e-05	Body-opensea	0.00818376	-0.00057527
17	76623418	76623750	CYTH1	2	0.00027	Body-opensea	-0.0211981	0.0388563
17	79410408	79410703	BAHCC1	5	0.006774	Body-shelf	-0.0110915	-0.00607799
17	81015941	81016295	B3GNTL1	4	0.0002703	IGR-shore	0.00223067	-0.00898157
18	5237581	5238709	LINC00526	10	0.0002363	TSS1500-shore	0.0104767	-0.0303174
18	11880973	11881236	GNAL	5	4.542e-06	Body-island	0.00642779	-0.0299905
18	12727080	12727198	PSMG2	2	0.004258	IGR-opensea	0.00341973	-6.80955e-05
19	21106002	21106371	ZNF85	4	0.0003231	TSS200-opensea	-0.0656071	0.0679556
20	57414351	57414746	GNAS-AS1	7	0.003811	Body-shore	0.00226697	0.0260561
21	38593284	38593755	DSCR9	5	8.282e-05	IGR-island	0.0147085	-0.0469786
21	45936466	45937407	TSPEAR	8	8.611e-05	TSS1500-opensea	-0.0229508	0.0244701
21	45976939	45977014	TSPEAR	3	0.0008543	Body-opensea	-0.0205256	0.0350161
Shown here are DMRs with Šidák adjusted p-value <0.05 and spanning at least two CpGs. The nearest proximal gene to each DMR was annotated using the chromosome and positions (GrCh37/hg19 reference) provided for each probe in the Illumina HumanMethylationEPIC annotation file, matched to the nearest gene symbol using the GenomicRanges package in R.

## Sheet: Table S4. PN_DMRs
Table S4. Differentially methylated regions (DMRs) between placebo smokers and never-smokers.
Chr	Start	End	Nearest gene	n CpGs	Šidák adjusted p-value	Genomic Region	mean ∆β PN	mean ∆β VP
1	845810	846743	LINC02593	5	0.00419	IGR-island	-0.0279897	0.00795451
1	916058	917119	PERM1	6	0.0006564	Body-shelf	-0.0328196	0.0186058
1	1244590	1245185	PUSL1	6	0.002246	TSS1500-island	-0.0257489	0.00110319
1	1286917	1287260	MXRA8	2	0.01183	IGR-shore	-0.0575391	0.0176496
1	1299723	1299995	MXRA8	5	0.0395	TSS1500-opensea	-0.0254241	0.010803
1	1356442	1357362	ANKRD65	11	0.0001693	5'UTR-shore	-0.0272204	-0.00454065
1	1368297	1368847	VWA1	4	0.04586	Body-shelf	-0.0262844	0.0077158
1	1369466	1370139	VWA1	8	0.002342	TSS1500-shore	0.0172116	-9.19751e-05
1	1857514	1858287	TMEM52	4	1.329e-05	IGR-shore	-0.0419924	2.87577e-05
1	2269871	2270517	MORN1	3	0.0003112	Body-shelf	-0.0262467	0.00807324
1	2303963	2304376	MORN1	5	0.01191	Body-shore	-0.0359607	-0.00147866
1	2425860	2425953	PLCH2	3	0.001547	Body-opensea	-0.0218398	0.00159124
1	2436883	2437659	PLCH2	5	0.004034	3'UTR-shore	-0.0250202	0.00335191
1	3477168	3478768	MEGF6	8	7.726e-06	Body-opensea	-0.0264164	0.00732416
1	3574507	3575000	TP73	3	0.007456	5'UTR-opensea	-0.0466563	0.0317212
1	3613808	3614692	TP73	6	3.455e-09	Body-opensea	-0.00749038	0.00524117
1	3615390	3615763	TP73	4	0.05	Body-opensea	-0.0327738	0.0111622
1	3631541	3631944	TP73	3	0.004006	Body-shelf	-0.0309786	0.00601626
1	3649250	3649972	TP73	7	0.001724	Body-shore	-0.0263602	0.0138073
1	3664522	3664681	TP73-AS1	4	0.01397	TSS1500-shore	-0.0508551	0.00924921
1	3668909	3668943	CCDC27	4	0.0009366	TSS200-opensea	-0.0412617	0.00430153
1	4714974	4715616	AJAP1	7	0.03133	TSS200-island	0.0568863	-0.0317282
1	7449657	7449958	CAMTA1	4	0.01144	Body-opensea	-0.0348035	-0.00289792
1	9100099	9100507	SLC2A5	4	0.00587	Body-island	-0.0417632	0.00452766
1	9780620	9780907	PIK3CD	3	8.204e-05	Body-opensea	-0.0321162	0.0085802
1	11369115	11369578	UBIAD1	2	0.03513	IGR-opensea	-0.0517132	0.00865772
1	16343756	16344978	HSPB7	8	0.001866	Body-opensea	-0.029939	0.00866683
1	16508512	16509078	ARHGEF19	3	0.001208	IGR-opensea	-0.0383963	-0.00130802
1	17948626	17949605	ARHGEF10L	5	1.764e-05	Body-shore	-0.0470634	-0.00084962
1	19995731	19996241	HTR6	2	0.01072	Body-shelf	-0.034159	0.00681355
1	20250186	20250685	PLA2G2E	6	0.04287	TSS200-opensea	-0.0231229	0.00540778
1	22149684	22149968	LDLRAD2	5	1.486e-06	3'UTR-island	-0.0310694	-0.000106467
1	22969945	22970340	C1QC	4	0.01579	TSS200-opensea	-0.0400594	0.0186427
1	23074675	23074805	EPHB2	2	0.00796	Body-opensea	-0.0334242	0.00630641
1	23238436	23238616	EPHB2	2	0.007729	Body-opensea	-0.0589185	0.0219418
1	23907333	23907906	MDS2	4	3.369e-05	IGR-opensea	0.0243548	0.00602297
1	24193498	24193729	FUCA1	2	0.00352	Body-shore	-0.0768178	-0.0038478
1	31660916	31661389	NKAIN1	5	0.02341	1stExon-opensea	-0.0256335	0.0108815
1	32040692	32041328	TINAGL1	5	2.385e-06	TSS1500-opensea	-0.0428602	-0.00444207
1	32281460	32281857	SPOCD1	8	0.005984	5'UTR-opensea	-0.0220025	0.00408069
1	33337112	33337559	FNDC5	3	0.0292	TSS1500-opensea	-0.0215564	0.00494849
1	33350382	33350710	HPCA	3	0.03952	IGR-shore	-0.0236845	0.00365552
1	33786849	33787382	A3GALT2	7	0.02299	TSS200-opensea	-0.0194329	-0.00331052
1	36042986	36043634	PSMB2	7	0.002543	Body-island	0.014995	-0.0011132
1	36807363	36807953	STK40	4	0.004707	Body-island	0.0209645	-0.00230117
1	41847267	41848986	EDN2	7	2.942e-05	IGR-island	0.0243103	-0.00328145
1	42045587	42046044	HIVEP3	3	0.01934	Body-opensea	-0.0259397	0.00173876
1	42506354	42506829	HIVEP3	5	0.001851	IGR-opensea	-0.0387795	0.0243819
1	42999411	42999440	CCDC30	3	0.01618	TSS1500-opensea	-0.0361869	-0.0029241
1	47015444	47015495	KNCN	3	0.02935	Body-opensea	-0.0318443	0.00828032
1	48087199	48087716	TRABD2B	3	0.004477	IGR-opensea	-0.0467908	0.0102064
1	48176494	48177262	TRABD2B	5	0.001284	IGR-island	-0.016793	0.00357412
1	48231352	48231920	TRABD2B	3	0.008396	3'UTR-opensea	-0.035642	0.0073191
1	55351384	55351660	DHCR24	2	0.01057	Body-shore	-0.0545475	0.00424304
1	85512957	85513316	MCOLN3	3	0.01497	5'UTR-shore	-0.0484935	-0.00686872
1	92414221	92414986	BRDT	11	0.001381	TSS1500-shore	-0.0184634	0.0108934
1	93912688	93912803	FNBP1L	2	0.03006	TSS1500-shore	-0.0417594	-0.00837885
1	94032892	94032936	BCAR3	2	0.001148	Body-opensea	-0.0186389	1.32429e-05
1	110086881	110087242	GPR61	3	0.00175	Body-opensea	-0.0311875	0.00330708
1	111746873	111747498	DENND2D	4	0.02921	IGR-island	0.0156954	0.000191849
1	112042332	112042859	ADORA3	2	0.04623	Body-opensea	-0.0456492	0.000584647
1	113230174	113230381	MOV10	2	0.01719	5'UTR-opensea	-0.0263907	-0.00696425
1	113261488	113261895	TAFA3	6	0.02389	IGR-island	-0.0209494	0.0162888
1	118232742	118232826	TENT5C	3	0.001195	IGR-opensea	-0.0571723	0.0105762
1	119530600	119531123	TBX15	7	0.008114	5'UTR-island	0.103098	-0.0100834
1	147231061	147231863	GJA5	3	0.006936	Body-opensea	-0.0305201	-0.00112516
1	147233306	147233888	GJA5	4	0.0331	TSS1500-opensea	-0.017427	0.00487384
1	149879371	149879839	SV2A	4	0.003074	TSS1500-opensea	-0.0265241	0.00498119
1	152941145	152942004	SPRR4	3	0.007145	IGR-opensea	-0.0477717	0.00475784
1	153013573	153013863	SPRR2D	3	0.002993	1stExon-opensea	-0.052841	-0.00375264
1	153175248	153175263	LELP1	2	0.009168	TSS1500-opensea	-0.0604663	0.0208139
1	153320643	153321199	PGLYRP4	3	0.01174	5'UTR-opensea	-0.0358979	0.0135036
1	153413641	153413941	S100A7L2	4	0.03674	TSS1500-opensea	-0.0198947	-0.00142856
1	153581494	153581947	S100A16	7	0.004476	5'UTR-opensea	-0.0224881	0.00312068
1	153599479	153600153	S100A13	13	0.0118	5'UTR-opensea	-0.0130217	-0.00216024
1	154165904	154166634	MIR190B	4	0.002655	TSS1500-opensea	-0.0207382	0.00526419
1	155294935	155295268	RUSC1	4	4.773e-05	Body-island	-0.0228164	0.00506342
1	156217801	156218760	PAQR6	7	0.0002081	5'UTR-shore	-0.0258489	-0.00127958
1	156260918	156261352	TMEM79	7	0.047	Body-shore	-0.0210116	0.0179782
1	156386758	156387416	C1orf61	3	0.001777	5'UTR-shelf	-0.038857	0.0123153
1	156786601	156786724	SH2D2A	7	0.01198	5'UTR-shelf	-0.0343901	0.0126439
1	160031653	160032136	KCNJ10	3	0.03131	5'UTR-opensea	-0.0250185	0.0101495
1	161193965	161194410	APOA2	4	0.02127	TSS1500-opensea	-0.016695	0.00424861
1	165509249	165509719	LRRC52-AS1	2	6.986e-06	Body-opensea	0.0593104	0.0136293
1	179781780	179782241	FAM163A	3	0.0005685	5'UTR-opensea	-0.0565525	0.0129619
1	180555232	180555920	XPR1	3	0.001755	IGR-opensea	-0.0302961	0.0028636
1	182031601	182031805	ZNF648	3	0.004225	TSS1500-opensea	-0.0459092	0.0211491
1	193155273	193156243	B3GALT2	5	0.01354	5'UTR-opensea	-0.0358742	0.0038476
1	196578628	196578918	KCNT2	4	0.01068	TSS1500-shore	-0.0340947	0.00827865
1	201191935	201192287	IGFN1	3	0.0148	ExonBnd-opensea	-0.00793795	0.00239609
1	202003813	202004219	ELF3	3	0.0197	IGR-opensea	-0.0162541	-0.00276924
1	202130344	202131185	PTPN7	5	4.802e-05	TSS1500-opensea	0.0203094	-0.00181697
1	203020141	203020745	PPFIA4	5	0.009726	TSS200-opensea	-0.0349211	0.00418714
1	205464823	205465140	CDK18	2	0.02095	IGR-opensea	-0.0221771	0.00948563
1	205912646	205913423	SLC26A9	3	0.0009555	TSS200-opensea	-0.0372777	0.0160139
1	206676939	206677202	RASSF5	2	0.002978	IGR-shelf	-0.0514304	0.0164067
1	206971605	206972263	IL19	7	0.008481	TSS1500-opensea	-0.0195248	0.00664289
1	207119784	207120408	PIGR	5	0.001347	5'UTR-opensea	-0.0265644	0.00914397
1	207143533	207144649	FCAMR	6	8.813e-06	5'UTR-opensea	-0.0581926	0.0339019
1	207158839	207158871	FCAMR	2	0.02503	IGR-opensea	-0.0342283	0.0232166
1	207261803	207262554	C4BPB	4	0.006095	TSS1500-opensea	-0.0285595	-0.00295783
1	209604378	209604584	MIR205HG	3	0.0003215	Body-opensea	-0.0408385	-0.00239545
1	220921184	220922047	44257	12	0.003941	TSS1500-shore	-0.0797754	0.00191793
1	222184965	222185174	DUSP10	2	0.01533	IGR-opensea	-0.0453079	0.00608124
1	223408048	223408269	SUSD4	2	0.01019	Body-opensea	-0.0241648	0.00687977
1	224356831	224357282	FBXO28	2	0.005479	IGR-opensea	-0.0128111	0.0027172
1	224954040	224954585	CNIH3	4	0.03383	IGR-opensea	-0.0517297	0.0123072
1	228122319	228122466	WNT9A	3	0.0036	Body-opensea	-0.0402654	-0.0139719
1	228603769	228604954	TRIM17	12	0.0002634	5'UTR-island	-0.047191	-0.0233883
1	231155449	231156205	FAM89A	11	0.03877	3'UTR-opensea	-0.0219335	0.0011835
1	231493235	231493298	SPRTN	2	0.01305	IGR-opensea	-0.0388136	0.0035657
1	236848453	236848711	ACTN2	4	0.03869	TSS1500-shore	-0.0384815	0.00623401
1	245397978	245398087	KIF26B	4	0.04209	Body-opensea	-0.0495853	0.018558
1	245621901	245622295	KIF26B	2	0.002026	Body-opensea	-0.032846	0.000854808
1	245851226	245852354	KIF26B	4	0.004712	Body-island	0.0320828	-0.0274621
1	248099757	248101010	OR2L13	10	7.676e-10	TSS1500-shore	-0.0388857	-0.000808451
2	2672667	2672782	MYT1L	3	0.0002228	IGR-opensea	-0.0453889	0.0176095
2	2700685	2700918	MYT1L	2	0.007931	IGR-opensea	-0.047814	0.0335532
2	19669433	19669808	OSR1	2	0.0197	IGR-opensea	-0.0702213	0.0230908
2	20441905	20442211	PUM2	5	0.009075	IGR-opensea	-0.0296976	0.00621003
2	20527084	20528275	PUM2	6	0.007748	ExonBnd-opensea	-0.0253069	-0.00611951
2	20784406	20785038	HS1BP3	3	0.01309	IGR-opensea	-0.0296573	0.00579101
2	21266500	21267859	APOB	14	0.000351	Body-shore	-0.0358648	0.00661406
2	29465558	29466214	ALK	2	0.006677	Body-opensea	-0.0313338	0.0203117
2	36595352	36596123	CRIM1	4	0.0005058	Body-opensea	-0.0286112	-0.00700803
2	36922916	36923829	VIT	4	0.009197	TSS1500-opensea	-0.0358054	7.17855e-05
2	38324984	38325318	CYP1B1	2	8.809e-08	IGR-opensea	-0.0400322	-0.00493606
2	42461109	42461491	EML4	2	0.02152	Body-opensea	-0.0306395	-0.00708022
2	43389751	43390216	ZFP36L2	2	0.004472	IGR-opensea	-0.0198182	0.000546315
2	43451423	43451869	ZFP36L2	5	0.02834	3'UTR-shore	0.0168629	-0.005147
2	46201438	46201654	PRKCE	2	0.01055	Body-opensea	-0.0576466	0.00553803
2	63281139	63284785	OTX1	18	3.209e-08	Body-island	-0.0544298	0.0284487
2	64713000	64713454	LGALSL	5	0.03466	IGR-opensea	-0.0190198	-0.00261461
2	65892261	65893004	SPRED2	2	0.02727	IGR-opensea	-0.0342587	0.0131072
2	74010554	74010622	C2orf78	2	0.001963	TSS1500-shelf	-0.0420609	-0.00803072
2	74740991	74741942	TLX2	8	0.0009222	TSS1500-island	-0.0482083	0.0143037
2	80752585	80752968	CTNNA2	5	0.01233	Body-opensea	-0.0492972	0.0195642
2	84743142	84743936	DNAH6	12	0.01203	TSS1500-shore	-0.0269794	0.00897364
2	85538759	85538793	TCF7L1	3	0.002283	IGR-opensea	-0.02914	0.00441831
2	85580627	85580805	RETSAT	2	0.002328	TSS1500-shore	-0.0311633	0.00181433
2	85810744	85812024	VAMP5	10	0.001958	TSS1500-shore	0.0167094	0.00033288
2	89196246	89196582	MIR4436A	3	0.005603	IGR-opensea	-0.0475692	0.0209409
2	97651765	97652807	FAM178B	9	2.627e-09	5'UTR-island	-0.0281562	0.00608346
2	101736081	101736746	TBC1D8	2	0.009468	Body-opensea	-0.0334238	-0.00533219
2	101959022	101959137	CREG2	3	0.02222	IGR-opensea	-0.0216119	0.00479553
2	102920965	102921601	IL1RL1	3	0.003113	IGR-opensea	-0.0359279	0.0181583
2	102927278	102927899	IL1RL1	5	0.03965	TSS1500-opensea	-0.0368076	0.0234636
2	103033753	103033800	IL18RAP	2	0.006082	TSS1500-opensea	-0.0490206	0.0317764
2	103041487	103042387	IL18RAP	3	0.0002702	Body-opensea	-0.01185	0.00637335
2	105119631	105119954	LINC01102	2	0.03791	Body-opensea	-0.0376703	0.0177461
2	113733884	113734216	IL36G	2	0.03973	IGR-opensea	-0.0279152	0.0115899
2	113819714	113820599	IL36RN	6	0.0002155	ExonBnd-opensea	0.0291927	0.0036601
2	114735221	114736140	LOC100499194	5	0.004827	IGR-shore	-0.0227245	0.00410806
2	119066331	119066604	INSIG2	2	0.02585	IGR-opensea	-0.0505148	0.00629711
2	121549834	121550022	GLI2	4	0.0294	IGR-opensea	-0.0433978	0.0187933
2	128028108	128028699	ERCC3	2	0.02444	Body-opensea	-0.0302481	0.00174806
2	134090479	134091050	NCKAP5	3	0.00878	Body-opensea	-0.0404001	0.0216655
2	169658881	169659183	NOSTRIN	8	0.01913	5'UTR-opensea	-0.016798	-0.00300121
2	173724478	173724799	RAPGEF4	4	0.01906	TSS1500-opensea	-0.0245138	-0.0064601
2	174517573	174517792	SP3	3	0.009513	IGR-opensea	-0.0405633	-0.000644129
2	202004766	202005203	CFLAR	5	0.008181	Body-opensea	-0.0515328	-0.0169065
2	204488084	204488581	CD28	2	0.004717	IGR-opensea	0.0651106	0.0151754
2	206520218	206520810	NRP2	2	0.006273	IGR-opensea	-0.00957212	0.00355847
2	207110212	207110809	GPR1	2	0.004653	Body-opensea	0.0498117	0.0072715
2	207566878	207567309	DYTN	3	0.01618	Body-opensea	-0.0307475	0.0132051
2	209029558	209029783	C2orf80	5	0.002595	TSS1500-opensea	-0.036757	0.0076907
2	217123499	217124228	44259	4	0.01259	3'UTR-opensea	-0.0328165	0.00517904
2	217724363	217724938	TNP1	5	0.03177	3'UTR-opensea	-0.0559357	0.0344677
2	218842585	218843736	TNS1	8	0.003252	IGR-shore	-0.0306812	-0.00262251
2	218880649	218881299	TNS1	2	0.0002244	IGR-opensea	-0.02966	0.0129859
2	218937538	218938007	RUFY4	5	0.0007863	Body-opensea	-0.0365876	-0.000415979
2	219030123	219030899	CXCR1	4	0.00102	5'UTR-opensea	-0.0470567	0.00660389
2	219849782	219851182	FEV	6	0.002873	1stExon-island	-0.0162088	0.00294942
2	220354877	220355253	SPEG	4	0.04137	Body-opensea	-0.0319278	0.00710321
2	223784400	223784610	ACSL3	2	0.03678	Body-opensea	-0.0194872	8.96263e-05
2	229563967	229564255	PID1	2	0.006415	IGR-opensea	-0.0547177	0.00344032
2	230934226	230934800	FBXO36	4	0.0007629	TSS1500-shore	-0.0302912	0.00595758
2	231756172	231756530	LOC151484	2	0.0335	Body-opensea	-0.0417346	-0.000386334
2	232087084	232087598	ARMC9	2	0.01801	Body-opensea	-0.034658	-0.00752946
2	232765174	232765755	MIR1471	5	0.02579	IGR-shore	-0.0148205	-0.000252979
2	233766002	233766659	NGEF	7	0.01221	Body-island	-0.0210291	0.010481
2	234399654	234400086	USP40	4	0.01815	Body-opensea	-0.0239439	0.00604368
2	234991183	234991861	SPP2	3	2.453e-05	IGR-opensea	-0.03096	0.0176336
2	235861715	235862402	SH3BP4	2	0.008711	5'UTR-island	-0.0179873	-0.00644064
2	236233678	236234320	AGAP1	2	0.03545	IGR-opensea	-0.0190202	0.000524309
2	236665216	236665849	AGAP1	2	0.01342	Body-opensea	0.0164551	-0.00360281
2	239169537	239169854	PER2	4	0.04275	Body-opensea	0.00600085	-0.00134263
2	239928344	239928865	HDAC4	2	0.005339	IGR-shelf	-0.0291763	0.0112177
2	240972338	240972928	OR6B2	3	0.01146	IGR-opensea	-0.0206253	0.00567534
2	241262732	241264081	GPC1	7	0.000207	IGR-island	-0.0302247	0.00726622
2	241559124	241559793	GPR35	2	0.01931	Body-shelf	-0.0484446	0.0221984
2	241732395	241732588	KIF1A	2	0.02806	Body-opensea	-0.047289	0.00995666
2	241737383	241738269	KIF1A	6	0.003277	TSS200-opensea	-0.0339709	0.0209123
2	241791173	241791678	AGXT	2	0.0007142	IGR-opensea	-0.0495505	0.0166597
2	241819325	241819382	AGXT	3	0.002808	IGR-opensea	-0.0847693	0.0388382
2	241859894	241860319	MAB21L4	2	0.005979	IGR-shore	-0.0323918	0.0144482
2	241906357	241908053	LOC200772	7	0.00431	IGR-shore	-0.0262791	0.0109159
2	241925507	241925938	SNED1	4	0.01187	IGR-shelf	-0.0325387	0.0105008
3	2279708	2280741	CNTN4	4	0.006973	TSS1500-opensea	-0.0624622	0.00734708
3	9027157	9027577	SRGAP3	4	0.04062	3'UTR-island	-0.0397506	-0.00114809
3	9140574	9141029	SRGAP3	2	0.0004604	Body-opensea	-0.0381726	0.00510177
3	9807678	9808061	CAMK1	2	0.02154	Body-shelf	-0.0292838	0.00484931
3	10970243	10970641	SLC6A11	2	0.006057	Body-opensea	-0.0329365	0.00574045
3	11062219	11062932	SLC6A1	3	0.00151	TSS1500-shelf	-0.0353573	0.0199181
3	12276763	12277491	SYN2	2	0.02518	IGR-opensea	-0.0370399	-0.0138081
3	12486114	12486269	PPARG	2	0.04652	IGR-opensea	-0.0232098	-0.00139025
3	12782729	12782863	TMEM40	2	0.005761	Body-opensea	-0.0287569	-0.00356876
3	17181905	17181935	TBC1D5	2	0.008918	IGR-opensea	-0.040309	0.0111939
3	29322342	29323532	RBMS3	10	0.01571	TSS1500-opensea	-0.0101686	0.00934452
3	30821550	30821889	GADL1	2	0.003585	Body-opensea	-0.0264942	0.00350666
3	35780198	35780852	ARPP21	2	0.008747	Body-opensea	-0.072542	0.0648017
3	38103707	38104360	DLEC1	6	0.002071	Body-opensea	-0.0411436	0.00988212
3	38684297	38684578	SCN5A	2	0.009516	5'UTR-opensea	-0.0653537	0.0180593
3	38688625	38688955	SCN5A	2	0.009764	5'UTR-shore	-0.0407023	0.0137995
3	38765009	38765615	SCN10A	3	0.01266	Body-opensea	-0.030006	0.0031844
3	38947870	38948483	SCN11A	3	0.0004768	Body-opensea	-0.0436929	0.0126878
3	42410451	42411058	LYZL4	2	1.385e-05	IGR-opensea	-0.0360424	0.0168773
3	44753367	44754588	ZNF502	11	1.172e-06	TSS1500-shore	-0.0562656	0.019027
3	45839377	45839778	SLC6A20	2	0.01312	TSS1500-shore	-0.0371741	0.0174772
3	45906498	45906857	LZTFL1	2	0.02572	5'UTR-opensea	-0.031332	0.00670233
3	46152446	46152766	CCR3	2	0.0109	IGR-opensea	-0.0291318	0.000535837
3	46758813	46759978	PRSS50	10	7.672e-06	Body-shore	-0.0282241	0.0150857
3	47911202	47911659	MAP4	2	0.00415	Body-opensea	0.0190841	0.00626462
3	48632568	48633442	COL7A1	11	0.0003182	1stExon-island	0.00365272	-0.00179137
3	49314155	49315409	C3orf62	15	0.0007499	1stExon-shore	0.0151554	-0.00962148
3	51850977	51852034	IQCF1	5	0.0001094	TSS1500-opensea	-0.0501217	0.00594971
3	52854843	52855094	ITIH4	2	0.03019	Body-opensea	-0.0436292	-0.0043524
3	54157093	54157901	CACNA2D3	9	0.0009874	Body-shore	-0.0321513	0.00863207
3	55232663	55232817	CACNA2D3	2	0.002438	IGR-opensea	-0.0496957	-0.00953248
3	56717175	56717805	TASOR	7	0.000397	TSS200-island	-0.0267692	0.0016041
3	57436701	57437008	DNAH12	2	0.00105	Body-opensea	-0.020411	-0.00293902
3	57742858	57743600	SLMAP	10	0.001175	TSS1500-island	-0.0268565	0.00141662
3	72308857	72309148	LINC00870	2	0.03538	IGR-opensea	-0.0292357	0.00706742
3	72433361	72433838	RYBP	2	2.026e-06	Body-opensea	-0.0475396	-0.0102258
3	93781934	93782717	NSUN3	11	0.009069	5'UTR-island	-0.0313405	0.000906516
3	125933236	125933607	ALDH1L1-AS2	2	0.01899	IGR-shore	-0.0541	0.0262747
3	126236707	126237563	UROC1	8	0.0001388	TSS200-opensea	-0.0323246	0.0129806
3	126256667	126257317	CHST13	3	0.02346	Body-shelf	-0.0239792	0.00399978
3	126982534	126983312	PLXNA1	2	0.001321	IGR-opensea	-0.0316709	0.00752318
3	129312406	129312980	PLXND1	3	0.01338	Body-opensea	0.0274221	0.000285802
3	133646065	133646505	C3orf36	3	0.0257	IGR-shore	-0.0169185	0.011348
3	138656628	138658346	FOXL2	7	0.0004741	IGR-island	-0.0247925	-0.00258123
3	141086099	141086821	ZBTB38	4	0.0001213	5'UTR-opensea	-0.0306097	-0.00749408
3	141178244	141178907	ZBTB38	2	0.01672	IGR-opensea	-0.0132636	0.01053
3	145878963	145879711	PLOD2	13	0.01481	5'UTR-island	-0.0259779	0.0151977
3	149192135	149192610	TM4SF4	4	0.00514	TSS1500-opensea	-0.0255562	0.00408553
3	152214803	152215572	MBNL1	3	0.01889	IGR-opensea	-0.0290967	0.00448172
3	156536316	156536861	LINC00886	2	2.581e-14	TSS1500-shore	-0.148734	0.004738
3	157649294	157649454	SHOX2	3	0.02961	IGR-opensea	-0.0406811	0.0175652
3	159557493	159558255	SCHIP1	8	0.002855	TSS200-opensea	0.0142677	-0.000766362
3	167338345	167338839	WDR49	5	0.01491	5'UTR-opensea	-0.0704984	0.00155484
3	169164903	169166044	MECOM	3	0.0003667	5'UTR-opensea	-0.0483336	0.00519803
3	170459862	170460556	CLDN11	2	2.034e-05	IGR-opensea	-0.0604971	0.00121345
3	174576569	174577337	NAALADL2	3	0.007973	TSS1500-opensea	-0.0214347	0.00848706
3	179570683	179571167	PEX5L	2	0.01153	Body-opensea	-0.0278958	0.0099391
3	184093760	184094170	THPO	3	0.02688	Body-opensea	-0.026719	0.00940182
3	188664632	188665467	TPRG1	8	0.02164	IGR-shore	-0.0046616	0.00309988
3	193692556	193693220	LINC02026	2	0.01321	IGR-opensea	-0.0376418	-0.00920151
3	193973035	193973522	LINC00887	3	0.003422	ExonBnd-opensea	0.0483351	0.0107784
3	195849011	195849675	LINC00885	4	0.0008715	IGR-opensea	-0.0298018	-0.00527963
3	195954098	195954861	SLC51A	5	0.00023	Body-opensea	-0.0463654	0.0070994
3	196750426	196751187	MELTF	4	0.0187	Body-opensea	-0.0264191	0.00693915
4	124232	125505	ZNF718	8	3e-12	Body-shore	-0.0307063	-0.00467897
4	648752	649902	PDE6B	7	0.01214	Body-shore	-0.0182437	0.00914176
4	798373	798984	CPLX1	5	0.01355	Body-shore	-0.0412815	0.040804
4	1792083	1792356	FGFR3	2	0.01853	IGR-shelf	-0.0272178	0.00457748
4	2069669	2069751	NAT8L	3	0.00743	3'UTR-shelf	-0.0472484	0.0204981
4	2813458	2814123	SH3BP2	6	0.008717	TSS1500-opensea	0.0155771	0.00266158
4	3418070	3418714	RGS12	3	0.01821	Body-shelf	-0.0386312	-0.00140779
4	8022071	8022648	ABLIM2	3	0.00263	Body-opensea	-0.0253533	0.0130533
4	8359269	8359500	ACOX3	3	0.0002165	IGR-opensea	-0.0498205	-0.00190771
4	10658271	10659449	CLNK	5	0.0002676	Body-opensea	-0.0241606	-4.98011e-05
4	19756214	19756406	SLIT2	3	0.0003808	IGR-opensea	0.106537	0.00204364
4	26491963	26492489	CCKAR	7	0.001404	1stExon-opensea	-0.0246825	-0.000153777
4	42399115	42399859	SHISA3	9	0.001499	TSS1500-shore	0.0132205	-0.00550637
4	47033569	47034940	GABRB1	8	3.323e-05	5'UTR-shore	-0.0279657	0.0196571
4	78431678	78432902	CXCL13	4	0.003759	TSS1500-opensea	-0.0229493	0.00493637
4	81111177	81111986	PRDM8	6	0.009154	5'UTR-shore	-0.0182901	0.00051295
4	83189641	83190342	HNRNPD	2	0.006698	IGR-opensea	-0.0338846	0.00893276
4	84168424	84168445	COQ2	3	0.004721	IGR-opensea	-0.0699086	0.0248433
4	84189106	84189575	COQ2	2	0.01769	Body-opensea	-0.0182356	0.00383178
4	88189044	88189111	MIR5705	2	6.646e-05	IGR-opensea	-0.0372229	0.0157522
4	88529662	88530531	DSPP	3	0.0001843	TSS200-opensea	-0.0361131	0.0124759
4	92034111	92034738	CCSER1	4	0.002193	Body-opensea	-0.022275	0.00888996
4	100011046	100011211	LOC100507053	2	1.983e-05	TSS1500-shore	-0.0330182	0.00786603
4	110900218	110901233	EGF	3	0.0001977	Body-opensea	-0.0235861	0.00397871
4	114681840	114684321	CAMK2D	18	3.871e-06	Body-shore	-0.036263	0.0191072
4	135855437	135855778	PABPC4L	4	0.0009899	IGR-opensea	-0.0380814	0.00318335
4	141782957	141783643	RNF150	3	0.006622	IGR-opensea	-0.0274997	0.0150538
4	150875874	150876096	DCLK2	2	0.005584	IGR-opensea	-0.0434993	0.0164293
4	166793622	166794896	TLL1	11	1.494e-05	TSS1500-shore	-0.0140244	0.0194864
4	167448605	167448797	SPOCK3	3	5.636e-06	IGR-opensea	-0.0412993	0.0156203
4	169400845	169402305	DDX60L	14	1.526e-06	5'UTR-shore	-0.0641031	0.0295152
4	177016315	177016374	WDR17	2	0.01976	5'UTR-opensea	-0.0664626	0.00308376
4	177158477	177159388	ASB5	4	0.0002527	Body-opensea	-0.0457949	0.023941
4	177190237	177190856	ASB5	7	0.006796	1stExon-opensea	-0.0420583	0.00570967
4	177223665	177224122	SPCS3	2	0.001367	IGR-opensea	-0.047119	0.00719751
4	178365849	178366014	AGA	4	0.003188	IGR-shelf	-0.0467009	-0.00336835
4	183957644	183958215	FAM92A1P2	4	0.01488	TSS1500-opensea	-0.0381817	0.0171421
4	184642625	184642972	TRAPPC11	4	0.02562	IGR-shore	-0.0830155	0.036957
4	185733413	185734599	ACSL1	7	2.644e-06	TSS200-opensea	-0.028075	-0.00288207
4	185820660	185821404	LINC01093	6	0.01597	IGR-opensea	-0.0238942	0.00535741
5	194879	195822	LRRC14B	7	0.01196	Body-shore	-0.0269407	0.00121057
5	1052015	1056580	SLC12A7	16	3.173e-07	3'UTR-shore	-0.0410736	0.0132354
5	1065465	1065776	SLC12A7	2	0.04673	Body-shore	-0.0326683	0.00564025
5	1074718	1077846	SLC12A7	15	3.251e-06	Body-shore	-0.0409185	0.0118079
5	1107148	1108402	SLC12A7	6	0.005011	Body-shore	-0.0349841	0.0149998
5	1238988	1239688	SLC6A18	2	0.02123	Body-shelf	-0.0559448	0.00243781
5	1723384	1723908	MIR4277	2	0.03555	IGR-shore	-0.0388058	0.017407
5	1839286	1839632	NDUFS6	4	0.03011	IGR-opensea	-0.0175903	0.00318504
5	1854953	1855044	IRX4	2	0.003438	IGR-shore	-0.0517252	0.00916965
5	1864520	1864667	IRX4	3	0.00168	IGR-opensea	-0.0169713	0.00537439
5	1867978	1868694	IRX4	6	0.02603	IGR-opensea	-0.0253105	0.000958024
5	1873721	1874704	IRX4	4	0.0002656	IGR-shore	-0.0251153	0.00390367
5	1891695	1892432	IRX4	5	0.03663	IGR-shelf	-0.0157941	0.00172098
5	1922911	1923654	IRX4	4	0.008906	IGR-opensea	-0.018378	0.00463549
5	2757023	2757458	C5orf38	5	0.01087	IGR-island	-0.0376358	-0.00437199
5	14452105	14452156	TRIO	2	5.446e-07	Body-opensea	0.0687459	0.00166775
5	16736457	16736824	MYO10	2	0.01357	Body-opensea	-0.00665135	0.000207182
5	17343961	17344318	LINC02111	2	2.715e-06	IGR-opensea	-0.0290185	0.000362962
5	23506738	23507657	PRDM9	8	5.287e-07	TSS1500-opensea	-0.0378346	-0.0072143
5	31595953	31596455	C5orf22	2	0.02793	IGR-opensea	-0.0263852	0.0180882
5	31737935	31738338	PDZD2	3	0.03678	IGR-opensea	-0.0214229	0.00996219
5	33945086	33945765	SLC45A2	2	0.01605	Body-opensea	-0.0282403	0.00955807
5	34686875	34687566	RAI14	7	0.01125	TSS1500-opensea	0.0188384	-0.00617016
5	39526937	39527075	DAB2	2	0.0009744	IGR-opensea	-0.0470838	-0.000410068
5	55776721	55778066	ANKRD55	11	0.0003102	IGR-island	-0.0170303	0.00208223
5	70746259	70746331	BDP1	2	9.52e-09	IGR-opensea	-0.0488751	0.0265641
5	72467793	72468460	TMEM174	5	0.0001749	TSS1500-opensea	-0.0374529	0.0207421
5	80594700	80595355	RNU5E-1	3	0.00624	Body-shelf	-0.0162148	0.0122935
5	81936043	81936518	MIR3977	3	0.002627	IGR-opensea	-0.0694	0.0164057
5	82673283	82673626	XRCC4	2	0.001162	IGR-opensea	-0.067188	0.0286132
5	89586559	89587105	CETN3	3	0.0071	TSS1500-opensea	-0.0441568	0.00589312
5	95115604	95116346	RHOBTB3	2	0.001878	Body-opensea	-0.0195668	0.0109828
5	95251927	95252659	ELL2	2	0.015	Body-opensea	0.012852	0.000576707
5	110073273	110075286	SLC25A46	17	3.478e-08	TSS1500-shore	-0.0413761	-0.013267
5	112041198	112041848	APC	2	0.01283	IGR-shore	-0.0194898	0.00779922
5	112458471	112458669	MCC	2	0.008362	Body-opensea	-0.0498421	0.00623019
5	112571615	112571724	MCC	2	0.000434	Body-opensea	-0.0496333	0.0060471
5	114908715	114909170	TICAM2	2	0.03995	IGR-opensea	-0.024379	0.000220621
5	115298920	115299647	LVRN	4	0.02244	1stExon-island	-0.0484213	-0.0311686
5	115379954	115380393	ARL14EPL	2	0.007295	IGR-opensea	-0.0442235	-0.00576117
5	117897401	117898272	DTWD2	5	0.000948	Body-opensea	-0.0489057	0.011517
5	117931695	117932223	DTWD2	2	8.953e-05	TSS200-opensea	-0.0592211	0.00427403
5	118918353	118918940	HSD17B4	2	0.0227	IGR-opensea	-0.0493932	-0.0114308
5	123731081	123731244	ZNF608	3	0.0007453	Body-opensea	-0.0419834	0.00741436
5	125731379	125731472	GRAMD2B	3	0.002108	Body-opensea	-0.0369999	0.00662253
5	125929132	125929612	ALDH7A1	3	0.04276	Body-shore	-0.0230169	0.00222394
5	126408756	126409554	C5orf63	12	0.00343	5'UTR-shore	-0.0773254	0.0132271
5	126988196	126988884	CTXN3	5	0.02796	TSS1500-opensea	-0.0277486	0.00992516
5	131808798	131808971	C5orf56	3	0.0004312	Body-opensea	0.0170727	0.00163762
5	132113671	132113861	SEPTIN8	6	0.009877	TSS1500-shore	-0.0176831	0.00224954
5	134363324	134364584	PITX1	7	0.0007948	IGR-island	0.0179256	0.00167732
5	134914371	134915089	CXCL14	11	0.001134	Body-island	0.078707	-0.0128532
5	135231514	135232158	IL9	5	0.006513	1stExon-opensea	-0.0397309	0.015043
5	138299677	138299920	SIL1	2	0.04166	Body-opensea	-0.0303976	-0.00757564
5	139080952	139081137	CXXC5	4	0.00487	IGR-shore	-0.0169621	0.00883722
5	139154848	139155183	PSD2	4	0.03231	IGR-opensea	-0.0136381	0.00332373
5	139192941	139193134	PSD2	2	0.02685	Body-opensea	-0.03811	0.00449406
5	140012660	140012987	CD14	4	0.01668	1stExon-island	-0.0636686	0.0404249
5	140857474	140858108	PCDHGA8	7	0.007099	Body-shore	-0.0197165	-0.0175834
5	141053017	141053350	ARAP3	3	0.001892	ExonBnd-opensea	-0.0390585	-0.00483245
5	141245450	141246412	PCDH1	6	0.01964	5'UTR-opensea	0.0213749	0.00558555
5	146436093	146436806	PPP2R2B	2	0.003164	5'UTR-opensea	-0.0486343	-0.00252054
5	146460832	146461306	PPP2R2B	3	0.009755	5'UTR-opensea	-0.0361796	-0.000326722
5	147647192	147647679	SPINK13	3	0.01935	TSS1500-opensea	-0.0367819	0.0187739
5	147691248	147692174	SPINK7	7	1.694e-05	TSS1500-opensea	-0.052132	0.0121807
5	148621870	148622391	ABLIM3	2	0.004271	Body-opensea	-0.0448636	0.00878657
5	149624994	149625245	CAMK2A	5	0.04863	Body-opensea	-0.0174924	-0.00274771
5	149676826	149677640	ARSI	6	0.00363	Body-shore	-0.0160033	0.00642099
5	150139148	150139713	DCTN4	3	0.0001025	TSS1500-shore	-0.0210709	0.0040794
5	153865603	153866217	HAND1	6	0.0009478	IGR-shelf	-0.0572228	0.0226936
5	154238496	154239515	CNOT8	9	8.596e-06	5'UTR-shore	-0.0326643	-0.000166133
5	154388459	154388800	KIF4B	2	0.01483	IGR-opensea	-0.0468244	0.0305649
5	157098338	157099198	SOX30	8	0.003751	TSS1500-island	-0.0394599	0.0336766
5	158445408	158446139	EBF1	2	0.03224	Body-opensea	-0.0487774	0.0203949
5	159714179	159714789	CCNJL	2	0.01996	Body-opensea	-0.0185538	0.000829841
5	171998263	171998895	NEURL1B	2	0.004668	IGR-opensea	-0.0617393	0.0237848
5	172044302	172044854	NEURL1B	2	0.01599	IGR-shore	-0.0556224	0.0227749
5	172075459	172076165	NEURL1B	3	0.001748	Body-opensea	-0.0360947	0.0036016
5	172125757	172125874	NEURL1B	2	0.02632	IGR-opensea	-0.0436777	0.0112185
5	173483617	173483930	NSG2	2	0.0256	Body-opensea	-0.0418603	0.015301
5	173994707	173995120	MSX2	2	0.0145	IGR-opensea	0.0450195	-0.00386871
5	174115485	174115736	MSX2	5	0.03526	IGR-opensea	-0.0172739	-0.00564057
5	176004569	176005052	CDHR2	3	0.0135	Body-opensea	-0.0212245	0.0132632
5	176304609	176305078	UNC5A	3	0.02541	Body-shore	-0.0314895	0.00909038
5	176306590	176308047	UNC5A	8	4.281e-09	Body-shore	-0.0256481	0.010685
5	176314231	176315320	HK3	7	0.001177	Body-shore	-0.0256299	0.00840392
5	176783013	176784157	RGS14	3	0.001228	IGR-shelf	-0.0212992	0.0106808
5	176810555	176811258	SLC34A1	7	2.509e-08	TSS1500-opensea	-0.00187918	0.00213593
5	176827082	176827794	PFN3	5	0.01597	IGR-island	-0.0463639	0.0119819
5	176859087	176859357	GRK6	2	0.0139	Body-shore	0.00896386	-0.00464244
5	176935305	176935734	DOK3	3	0.002737	Body-shelf	0.0127433	-0.0019842
5	177697055	177697648	COL23A1	4	0.01131	Body-opensea	-0.027188	0.0123641
5	178423309	178424365	GRM6	5	0.001256	TSS1500-shore	-0.0291858	0.0174167
5	178545115	178545515	ADAMTS2	2	0.0278	Body-shelf	-0.034572	0.0176656
5	178558791	178559250	ADAMTS2	2	0.01201	Body-opensea	-0.0315338	0.0103384
5	178580561	178580816	ADAMTS2	2	0.04084	Body-opensea	-0.0363594	0.0143955
5	178591479	178592154	ADAMTS2	2	4.926e-05	Body-shelf	-0.0638429	0.0336129
5	178634240	178634616	ADAMTS2	2	0.0105	Body-opensea	-0.0389136	0.0183152
5	178741004	178741284	ADAMTS2	3	0.01806	Body-opensea	-0.0367234	0.0151554
5	178805558	178806198	ADAMTS2	4	0.00525	IGR-shelf	-0.0261011	0.0173542
5	179220545	179221091	MAML1	7	0.001991	TSS1500-shelf	0.0163595	0.00435536
5	180476573	180478186	BTNL9	5	4.104e-05	Body-shelf	-0.0725777	0.0455552
6	1526371	1527073	FOXC1	3	0.01955	IGR-shore	-0.0348148	0.0133881
6	1578093	1578580	FOXC1	4	0.003952	IGR-opensea	-0.0246599	0.00777566
6	1594411	1595100	FOXC1	4	0.0224	IGR-opensea	-0.0274567	0.00423594
6	1595575	1596255	FOXC1	5	0.0005048	IGR-shelf	-0.0280114	0.00667915
6	5087031	5087750	PPP1R3G	5	0.002161	3'UTR-island	0.0100532	-0.000609191
6	22303005	22303798	PRL	3	0.01213	1stExon-opensea	-0.0568608	0.0117616
6	25726458	25727020	HIST1H2AA	8	1.898e-06	TSS1500-island	-0.0329279	0.0124998
6	30652202	30653737	PPP1R18	21	0.002396	Body-shelf	0.0175455	0.00240078
6	31645968	31646835	LY6G5C	7	0.02448	Body-shelf	-0.0278473	-0.00185657
6	32013974	32015738	TNXB	23	1.526e-05	TSS200-opensea	-0.036211	0.00495069
6	32022470	32023410	TNXB	11	0.0001623	Body-opensea	-0.0376655	-0.00101529
6	32025453	32026798	TNXB	11	0.006339	Body-opensea	-0.0398118	0.00296778
6	32027379	32027667	TNXB	7	0.004993	Body-opensea	-0.0525341	0.0105937
6	32028831	32029153	TNXB	7	0.008456	Body-opensea	-0.0446685	0.00392036
6	32031395	32033308	TNXB	11	0.000123	Body-opensea	-0.035996	-0.0017006
6	32036530	32038959	TNXB	35	2.977e-08	Body-opensea	-0.035858	0.0052213
6	32041031	32042431	TNXB	13	0.003389	Body-opensea	-0.0341185	0.0089719
6	32050905	32051109	TNXB	5	0.0009383	Body-shelf	-0.0358408	0.00227152
6	32051857	32053101	TNXB	12	0.002574	Body-shelf	-0.0310369	0.00154202
6	32056600	32057847	TNXB	13	5.152e-05	Body-shore	-0.0306106	0.00701989
6	32064764	32066583	TNXB	16	0.01014	Body-island	-0.0245215	0.00576476
6	32188317	32189127	NOTCH4	6	0.001919	Body-opensea	-0.0279931	0.00714834
6	32795877	32798511	TAP2	18	0.0001697	3'UTR-opensea	-0.0360131	-0.0116935
6	32802598	32803456	TAP2	11	0.01302	Body-shelf	-0.0391531	-0.0058807
6	32817662	32818325	TAP1	10	0.00566	Body-shelf	-0.0231324	-0.00924003
6	33130696	33134749	COL11A2	43	8.957e-05	3'UTR-shore	-0.0211619	0.00232724
6	33172817	33174169	HSD17B8	17	0.002196	Body-island	-0.0196475	-0.00144776
6	33282418	33283797	ZBTB22	15	0.0008298	TSS1500-shore	-0.0219229	0.00299943
6	33866109	33867589	LINC01016	11	0.001984	IGR-opensea	-0.0369335	0.0187778
6	33955153	33955557	MIR1275	3	0.01314	IGR-opensea	-0.0335638	0.00713391
6	36929838	36930063	PI16	4	0.04966	Body-island	-0.0490419	0.0311301
6	37613874	37614551	MDGA1	3	0.0218	Body-shelf	-0.0352693	0.00811753
6	37615052	37615369	MDGA1	2	0.0006872	Body-shore	-0.0603814	0.0436816
6	39508479	39508854	KIF6	2	0.04291	Body-opensea	-0.0456387	0.0152569
6	40244606	40245035	LINC00951	2	0.0003951	IGR-opensea	-0.058297	0.0236864
6	40307553	40308175	LINC00951	5	0.002511	IGR-opensea	-0.0343158	0.0156212
6	40346035	40346300	TDRG1	4	0.0484	TSS200-opensea	-0.0241747	0.00359134
6	40375406	40375513	LRFN2	3	0.01328	Body-opensea	-0.0237597	0.0115681
6	41375649	41376296	NCR2	3	0.02172	IGR-shore	-0.0463029	0.0290401
6	41431287	41431551	FOXP4	2	0.0182	IGR-opensea	-0.0138601	0.00085449
6	41675635	41675967	TFEB	3	0.01957	Body-opensea	0.0196357	0.00138018
6	41716240	41716414	PGC	3	8.766e-06	TSS1500-opensea	0.0377382	-0.00238812
6	52475065	52475487	TRAM2-AS1	2	0.0007968	IGR-opensea	-0.0327549	0.0111976
6	72113322	72114024	MIR30A	5	0.0152	Body-opensea	-0.0169918	-0.0121353
6	74404879	74406241	CD109	17	0.002323	TSS1500-shore	-0.0285127	-0.00298993
6	88756897	88757393	SPACA1	6	0.01235	TSS1500-shore	-0.036838	-0.0113731
6	90031402	90031463	UBE2J1	2	0.009159	IGR-opensea	0.0648704	-0.034356
6	98656806	98657335	MIR2113	3	0.000808	IGR-opensea	-0.0115865	0.00407617
6	100916916	100917428	SIM1	7	0.0021	IGR-shore	0.0462452	-0.0343699
6	108910471	108910773	FOXO3	3	0.01844	Body-opensea	-0.0171608	-0.00296079
6	123760869	123761144	TRDN	2	0.005548	Body-opensea	-0.0745456	0.0242356
6	123957927	123958427	TRDN	4	0.003062	1stExon-opensea	-0.0528049	0.0283598
6	123959036	123959722	TRDN	5	0.009611	TSS1500-opensea	-0.0511849	0.022564
6	124441934	124442402	NKAIN2	3	0.04344	5'UTR-opensea	-0.0438868	0.0183622
6	127664193	127665882	ECHDC1	13	3.593e-07	5'UTR-island	-0.0363224	0.0292711
6	129867920	129868360	LAMA2	4	0.01333	IGR-opensea	-0.0209345	0.000567704
6	129966761	129966802	ARHGAP18	2	0.0001975	Body-opensea	-0.054128	0.0107522
6	133137262	133137894	RPS12	5	0.01471	Body-shore	-0.018043	-0.00487923
6	134589516	134589590	SGK1	2	0.01117	Body-opensea	-0.0429483	-0.000526314
6	163731242	163731990	PACRG-AS1	6	5.11e-05	Body-opensea	-0.0352907	-6.39439e-05
6	164526833	164527437	QKI	5	0.02879	IGR-opensea	-0.019949	0.00630976
6	168084319	168084821	LINC01558	5	0.006496	Body-opensea	-0.0287638	0.0160051
6	168525902	168526328	FRMD1	3	0.0004756	IGR-opensea	-0.0339161	0.0145869
7	1022643	1023157	CYP2W1	9	0.008505	TSS200-shore	-0.0407827	0.0111065
7	1024142	1025119	CYP2W1	5	0.01211	Body-island	-0.0263489	0.00773707
7	1560248	1560599	MAFK	3	6.013e-05	IGR-opensea	-0.0369067	0.0045346
7	1647293	1647820	TFAMP1	3	0.04151	IGR-shelf	-0.0388461	0.0209403
7	2551247	2551997	LFNG	6	0.004159	TSS1500-opensea	-0.0153663	-0.00107105
7	2569567	2569953	LFNG	2	0.008652	IGR-shore	-0.0375926	0.0140949
7	2739969	2740663	AMZ1	6	0.0009637	5'UTR-island	-0.0335208	0.0110341
7	2801959	2802561	GNA12	5	0.009115	Body-shore	-0.0677144	-0.0160104
7	2967973	2968686	CARD11	8	0.00024	Body-shore	-0.0417078	0.0263162
7	5719085	5719534	RNF216	2	0.0436	Body-opensea	0.00835734	-0.00188193
7	6698429	6698993	ZNF12	4	0.03557	IGR-shelf	-0.0162664	0.00753945
7	19392033	19392439	FERD3L	2	0.02243	IGR-opensea	-0.0528695	-0.00419868
7	22396913	22397833	RAPGEF5	7	0.005298	TSS1500-shore	-0.0146193	-0.0020758
7	22894795	22894899	SNORD93	4	0.005727	TSS1500-shore	-0.0420892	-0.00320197
7	23287222	23287561	GPNMB	4	0.002908	Body-island	-0.067967	0.044289
7	24295653	24295936	NPY	3	0.02089	IGR-opensea	-0.0550705	0.0168053
7	24301747	24302101	NPY	2	0.002007	IGR-opensea	-0.0837019	0.0222358
7	24576365	24576878	MPP6	3	0.0217	IGR-opensea	-0.0507381	0.0100696
7	28474389	28475122	CREB5	6	0.009597	TSS1500-opensea	-0.0310236	0.0121771
7	29605897	29606350	PRR15	4	0.01774	5'UTR-island	0.0166843	-0.00539088
7	30717954	30718019	CRHR2	2	0.03838	Body-shelf	-0.0453641	0.00918136
7	31147293	31147342	ADCYAP1R1	3	0.01283	IGR-opensea	-0.0409532	0.0150194
7	31568001	31568666	ITPRID1	4	0.01881	TSS1500-opensea	-0.0373503	-0.00446062
7	35559711	35560297	HERPUD2	3	0.006647	IGR-opensea	-0.0141623	0.00202644
7	37394560	37394707	ELMO1	4	0.04853	TSS1500-opensea	0.0240135	-0.00377498
7	39170539	39171114	POU6F2	5	0.009612	Body-opensea	-0.0572762	0.0170833
7	42195875	42196177	GLI3	3	0.0117	Body-opensea	-0.027639	-0.00769262
7	42237160	42237746	GLI3	3	0.006463	Body-opensea	-0.0310451	-0.0102491
7	44149300	44151173	AEBP1	10	2.083e-05	Body-shelf	-0.0278007	0.00359143
7	44289717	44289854	CAMK2B	2	0.02606	Body-opensea	-0.0555323	0.00718538
7	45215683	45216062	RAMP3	3	0.0264	Body-opensea	-0.0342999	0.0145647
7	46642938	46643499	TNS3	3	0.0218	IGR-opensea	-0.0423223	0.0246806
7	46737490	46737985	TNS3	2	0.009064	IGR-opensea	-0.0779921	0.0244515
7	46800643	46800763	TNS3	2	0.0359	IGR-opensea	-0.0958311	0.0508823
7	46851306	46851525	TNS3	2	0.01923	IGR-opensea	-0.0558143	0.0186805
7	47119580	47120102	TNS3	3	0.0007815	IGR-opensea	-0.0571766	0.00823196
7	52392789	52393045	POM121L12	2	0.03173	IGR-opensea	-0.0411812	0.00933819
7	53104001	53104337	POM121L12	2	0.0193	1stExon-shore	-0.0366403	0.00795624
7	54705907	54706492	VSTM2A-OT1	2	0.03123	IGR-opensea	-0.0734446	0.0234793
7	55197704	55197832	EGFR	2	0.007161	Body-opensea	-0.034869	-0.0066666
7	73720808	73721032	CLIP2	3	0.02478	5'UTR-island	-0.0259161	0.0124375
7	73819172	73819899	CLIP2	5	0.006192	3'UTR-opensea	-0.025486	0.0125416
7	77669867	77670192	MAGI2	4	0.03239	Body-island	-0.0215705	0.00202711
7	98970361	98970858	ARPC1A	4	0.002185	IGR-shore	-0.0214058	0.0110254
7	100106939	100107214	NYAP1	5	0.0123	IGR-opensea	-0.0342709	-0.00845621
7	100239764	100240549	TFR2	6	9.762e-05	TSS1500-opensea	-0.0307807	0.00681376
7	100463583	100464579	SLC12A9	5	0.00161	Body-shore	0.0115599	-0.00562179
7	100941487	100941667	IFT22	3	0.00458	IGR-opensea	-0.0254551	0.012571
7	101149509	101149984	COL26A1	2	0.01325	Body-opensea	-0.0701567	0.0300038
7	101512529	101513101	CUX1	4	0.03409	Body-opensea	-0.0258115	0.00282505
7	116962950	116963803	WNT2	8	5.591e-05	Body-island	0.132603	-0.0571089
7	129470730	129471005	UBE2H	2	0.01825	IGR-opensea	-0.020273	0.00781284
7	134848608	134848651	CYREN	2	0.03511	Body-opensea	-0.0127786	0.000304465
7	137505606	137505962	DGKI	2	0.01795	Body-opensea	-0.0309625	-0.00516637
7	139226812	139227166	CLEC2L	3	0.03652	Body-opensea	-0.0653223	0.0222439
7	141717773	141718248	MGAM	3	0.02656	Body-opensea	-0.0753994	0.0365735
7	141869742	141870008	MGAM2	2	0.03889	Body-opensea	-0.037205	0.0200541
7	141947898	141948475	MOXD2P	2	0.007089	TSS1500-opensea	-0.0463257	0.0281032
7	143579698	143580148	TCAF1	4	0.02768	5'UTR-shelf	0.0183093	-0.000123617
7	149387553	149387943	KRBA1	3	0.001218	IGR-shelf	-0.022229	0.00483553
7	149472934	149473464	SSPO	4	0.001118	TSS200-shore	0.0019982	-0.00332844
7	149517519	149517606	SSPO	2	0.00324	Body-opensea	-0.0739436	0.0239518
7	150884003	150885655	ASB10	18	0.0008149	1stExon-opensea	-0.0291248	0.0148023
7	150896413	150896490	ABCF2	3	0.003417	IGR-opensea	0.00405672	-0.00792075
7	150951482	150952100	SMARCD3	7	2.748e-10	Body-shelf	0.00342391	-0.00488302
7	151106043	151106261	WDR86	4	0.01626	Body-shore	-0.0476164	0.0259641
7	151550030	151550097	PRKAG2	2	0.0002379	Body-opensea	-0.0297898	0.00955673
7	151565595	151565732	PRKAG2	4	2.422e-05	Body-opensea	-0.0398145	0.0178406
7	151585412	151585553	PRKAG2-AS1	2	0.03532	IGR-opensea	-0.0407484	0.017845
7	151596973	151597240	PRKAG2-AS1	2	0.01658	IGR-opensea	-0.0348295	0.0110569
7	152591459	152592039	ACTR3B	6	0.03116	IGR-island	-0.0191945	0.0123966
7	155010956	155011038	INSIG1	2	0.04907	IGR-opensea	-0.0369883	-0.00908854
7	155580742	155581412	RBM33	3	0.001401	IGR-shore	-0.0668715	-0.00814878
7	155587335	155587888	SHH	2	0.007972	IGR-shore	-0.0311849	0.00448419
7	157139514	157140030	DNAJB6	2	0.0153	5'UTR-opensea	-0.025979	-0.00489981
7	157868234	157868362	PTPRN2	3	0.01394	Body-opensea	-0.0139815	0.0187757
8	6663068	6664282	XKR5	8	1.454e-07	IGR-shore	-0.0404025	0.00614305
8	10404760	10405416	PRSS55	3	0.01816	IGR-opensea	-0.0341194	0.00600953
8	17591744	17592020	MTUS1	2	0.0002959	Body-opensea	-0.0296974	-0.00246605
8	21541227	21541552	GFRA2	3	0.04679	IGR-opensea	-0.0154403	0.00521558
8	21882851	21883357	NPM2	3	0.0175	Body-island	-0.032473	0.0176581
8	21899862	21900699	FGF17	8	0.002736	TSS1500-opensea	-0.0200429	0.00878941
8	21908660	21910391	FGF17	8	3.817e-05	IGR-shelf	-0.0061293	0.00132554
8	21926685	21926950	DMTN	2	0.007998	Body-shelf	-0.0296076	0.0064542
8	22132434	22133357	PIWIL2	11	0.003173	TSS1500-shore	-0.0432974	0.0205802
8	22734960	22735995	PEBP4	7	0.002491	TSS1500-opensea	-0.0217887	0.00981587
8	22755479	22756145	PEBP4	5	0.003227	Body-opensea	-0.0482176	0.029437
8	23262159	23262649	ENTPD4	3	0.02537	TSS1500-shore	-0.0226474	0.00927041
8	23563572	23564718	NKX2-6	14	0.0001068	Body-island	-0.0385612	0.0198415
8	27328707	27329185	CHRNA2	3	0.01979	5'UTR-opensea	-0.0290741	0.0151984
8	29177649	29178003	DUSP4	3	0.0128	IGR-opensea	-0.0183939	8.71674e-06
8	33396457	33397537	RNF122	6	0.0004787	IGR-opensea	-0.0311074	0.011175
8	37518595	37518652	ZNF703	2	0.01846	IGR-opensea	0.0309503	0.00154328
8	38643342	38643847	TACC1	5	0.005849	TSS1500-shore	-0.0131251	-0.000944137
8	42359064	42359542	SLC20A2	5	0.02167	TSS200-opensea	-0.0352683	0.011178
8	42397421	42398355	SMIM19	5	7.674e-05	5'UTR-shore	-0.0217105	0.000970289
8	43132125	43132452	POTEA	2	0.0003979	IGR-island	-0.0181223	0.000764592
8	59412953	59413578	CYP7A1	3	0.003494	TSS1500-opensea	-0.0281062	0.00622126
8	81948909	81949125	PAG1	3	0.009998	5'UTR-opensea	-0.0358839	0.00659743
8	95961618	95962464	TP53INP1	11	1.609e-05	TSS200-island	-0.01857	0.000166714
8	96193687	96193942	PLEKHF2	2	0.00881	IGR-opensea	0.016702	-0.00169695
8	101927468	101927763	YWHAZ	2	0.002606	IGR-opensea	-0.0448266	-0.00530564
8	105342214	105343123	DCSTAMP	6	0.003859	IGR-island	-0.0176237	-0.000818071
8	105360711	105361478	DCSTAMP	3	0.01539	5'UTR-opensea	-0.0274997	-0.00489244
8	117769166	117769418	EIF3H	2	0.04072	TSS1500-shore	-0.0231063	0.0100576
8	125313209	125313574	TMEM65	2	0.01752	IGR-shore	-0.0738069	0.0126399
8	126011541	126011785	SQLE	3	0.006044	5'UTR-shore	-0.0835322	0.00762055
8	130832237	130832999	FAM49B	2	0.003586	IGR-opensea	-0.0247296	0.00671085
8	133072269	133072874	OC90	3	0.007077	TSS1500-opensea	-0.0298865	0.0158783
8	133074929	133075357	HHLA1	2	0.02369	3'UTR-opensea	-0.052349	0.0337
8	134072526	134073177	TG	4	0.001189	5'UTR-opensea	0.0150676	0.00431484
8	134214963	134215591	CCN4	3	0.01455	Body-opensea	-0.0191542	0.00228116
8	135812896	135813203	MIR30B	3	0.001776	TSS200-opensea	-0.0372175	0.000544363
8	142309197	142310277	LINC01300	7	0.0006781	IGR-opensea	0.0240863	-0.00946003
8	142366340	142368317	GPR20	13	1.291e-12	IGR-shore	-0.0459456	0.0165193
8	142430399	142432284	PTP4A3	14	1.59e-06	TSS1500-shelf	-0.0390818	0.0109725
8	142449613	142450416	MROH5	3	0.0001573	Body-shelf	-0.0275587	0.00574796
8	144355882	144356594	ZFP41	5	0.0003773	Body-shelf	-0.0284897	0.0091562
8	144801164	144801896	MAPK15	3	0.01771	ExonBnd-island	-0.024837	0.00313208
8	144802669	144803608	MAPK15	5	0.01048	Body-shore	-0.0251827	0.000692706
8	145101182	145101325	SPATC1	2	0.02738	Body-shore	-0.0183035	-0.00108244
8	145166556	145167200	WDR97	3	0.002818	Body-shore	-0.0151157	0.00898247
8	145958782	145959387	ZNF251	3	0.004928	Body-shelf	-0.0279099	-0.00496919
8	146021168	146021204	ZNF517	2	5.26e-05	IGR-shelf	-0.0288441	0.00431227
9	7103479	7104071	KDM4C	2	0.007869	Body-opensea	-0.0344244	0.0113315
9	7394148	7394262	KDM4C	2	0.04907	IGR-opensea	-0.0436274	0.0160363
9	32989852	32989942	APTX	2	0.04123	Body-opensea	0.02927	0.002512
9	33418342	33418880	AQP7	3	0.03252	IGR-opensea	-0.0269948	-0.00151933
9	34390602	34391034	C9orf24	2	0.03498	Body-opensea	-0.0194123	0.00284577
9	34651062	34652907	IL11RA	6	0.00157	TSS1500-opensea	-0.00429105	-0.00160912
9	35675387	35676366	ARHGEF39	9	1.309e-05	Body-shore	-0.0391835	-0.0128709
9	74761911	74762879	GDA	3	0.004621	IGR-shelf	-0.0234695	-0.00260435
9	77388988	77389280	TRPM6	2	0.008647	Body-opensea	-0.0196268	0.010749
9	79055660	79056559	GCNT1	3	0.006141	TSS1500-opensea	-0.0387722	0.0060665
9	86044568	86045364	FRMD3	2	0.0102	Body-opensea	-0.0595411	-0.00863993
9	87316720	87317111	NTRK2	4	0.04746	Body-opensea	-0.02858	-0.00616678
9	87396780	87397685	NTRK2	2	0.002297	Body-opensea	-0.0457658	0.00380326
9	88045713	88045906	AGTPBP1	2	3.365e-05	IGR-opensea	-0.0616783	0.0140304
9	91368644	91369284	MIR4289	2	0.0315	IGR-opensea	-0.0233119	0.0105864
9	92510004	92510603	UNQ6494	3	0.0001702	IGR-opensea	-0.042085	-0.0160098
9	92804632	92804780	MIR4290HG	2	8.687e-06	TSS1500-opensea	-0.0408189	0.00276734
9	94586898	94587507	ROR2	3	0.00796	Body-opensea	-0.0315537	0.00114477
9	94609811	94610678	ROR2	2	0.02232	Body-opensea	-0.0307458	0.00537684
9	97455045	97455227	AOPEP	2	0.0129	IGR-opensea	-0.0303219	-0.00268403
9	101945441	101945603	TGFBR1	2	0.01869	IGR-opensea	-0.0343072	0.00344294
9	102587494	102588233	NR4A3	4	0.0001404	5'UTR-island	0.0205548	-0.00685695
9	102590407	102591303	NR4A3	4	0.006644	Body-shore	0.0300812	-0.010808
9	103191365	103191818	MSANTD3	6	0.006155	TSS1500-shore	-0.0239348	-0.008567
9	104137897	104139001	BAAT	3	0.002762	5'UTR-opensea	-0.0464206	0.0122143
9	108459452	108460344	TMEM38B	2	0.01642	Body-shore	-0.0202547	-0.00711412
9	109351078	109351149	ZNF462	3	0.01503	IGR-opensea	-0.0206125	-0.00109329
9	109441198	109441935	ZNF462	2	0.02328	Body-opensea	-0.0239657	0.00049543
9	110681333	110681942	KLF4	4	0.03977	IGR-opensea	-0.0330769	0.00550458
9	112261870	112262549	PTPN3	6	0.03051	TSS1500-shore	-0.00691798	0.00133483
9	112886757	112887904	PALM2-AKAP2	10	1.095e-09	TSS1500-opensea	-0.0385634	-0.0104259
9	112889386	112890073	PALM2-AKAP2	3	0.015	Body-opensea	-0.0292623	-0.00710681
9	116298059	116298735	RGS3	4	0.004809	TSS1500-opensea	-0.00297734	-0.00169547
9	116399011	116399359	RGS3	2	0.02757	IGR-opensea	-0.0264431	0.0108361
9	116419843	116420235	RGS3	2	4.51e-05	IGR-opensea	-0.0343396	0.00952074
9	116859631	116860501	KIF12	3	0.02687	Body-shore	-0.0117975	0.000295654
9	118863178	118864082	PAPPA	2	0.0002279	IGR-opensea	-0.0370374	-0.00577732
9	124360264	124360548	DAB2IP	4	0.02856	Body-shore	-0.021782	0.00165505
9	124570338	124570398	TTLL11	2	0.03226	IGR-opensea	-0.0320547	0.0132831
9	124581775	124582157	TTLL11	3	0.01569	IGR-opensea	-0.0541065	0.0240741
9	124959765	124960250	MORN5	3	0.04288	Body-opensea	-0.0292637	0.00294937
9	125156325	125156766	PTGS1	2	0.01284	3'UTR-opensea	-0.0308224	0.00781306
9	126130901	126131858	CRB2	3	0.02552	Body-shore	-0.0375634	0.00704867
9	126779285	126779876	LHX2	3	0.008721	Body-island	-0.0332417	0.0184754
9	127213155	127214671	ADGRD2	4	0.01136	IGR-shore	-0.0190886	0.0118458
9	128395157	128395817	MAPKAP1	2	0.004135	Body-opensea	0.0125418	-0.0052644
9	130524573	130525060	SH2D3C	9	0.00949	Body-opensea	-0.0330193	0.00794855
9	130667057	130667624	ST6GALNAC6	3	0.01226	IGR-opensea	0.0178626	-0.00183887
9	130699236	130701509	DPM2	11	0.000148	Body-shore	-0.0159602	-0.00395856
9	130865618	130866501	SLC25A25	2	0.0249	Body-opensea	0.0397355	0.00386832
9	131941057	131941465	IER5L	3	0.03965	TSS1500-shore	-0.0274488	0.00183648
9	132251346	132252232	LINC00963	5	0.02353	Body-shore	-0.0140069	0.00115985
9	133043586	133044534	NCS1	2	0.005075	Body-opensea	-0.0448097	-0.0023152
9	133259763	133259834	ASS1	3	0.02283	ExonBnd-opensea	-0.052804	0.0124587
9	133322774	133322941	ASS1	2	0.01541	5'UTR-shore	-0.0374552	-0.0056034
9	133896546	133897027	LAMC3	2	0.0105	Body-opensea	-0.0384664	0.0256235
9	133913703	133914615	LAMC3	2	8.247e-05	Body-shore	-0.0546959	0.0180336
9	133977196	133978093	AIF1L	5	0.02762	Body-opensea	-0.0299944	0.0125337
9	134164814	134165269	PLPP7	6	0.01074	TSS1500-opensea	-0.00966674	0.00423135
9	134258666	134258835	PRRC2B	2	0.00843	IGR-opensea	-0.0404353	-0.0218118
9	135030709	135031668	NTNG2	2	0.008151	IGR-opensea	-0.0256566	0.00486194
9	135033047	135033770	NTNG2	3	0.01812	IGR-shelf	-0.0277387	0.00488585
9	135083941	135085066	NTNG2	3	0.0007798	Body-opensea	-0.0516638	0.0188308
9	135087903	135089127	NTNG2	3	0.0005802	Body-opensea	-0.0496822	0.00572697
9	135349705	135350031	CFAP77	2	0.0417	Body-opensea	-0.0351262	0.00473375
9	136399804	136400058	ADAMTSL2	5	0.000137	5'UTR-island	-0.0492615	0.000931947
9	136408456	136409149	ADAMTSL2	2	0.01819	Body-opensea	-0.0378573	0.0148479
9	136604996	136606520	SARDH	5	0.005075	5'UTR-opensea	-0.0432524	0.0118385
9	137176075	137176842	RXRA	3	0.00112	IGR-opensea	-0.021434	0.00923637
9	137251825	137253050	RXRA	4	0.0002679	Body-shore	0.0162294	-0.00503196
9	138554704	138555112	LCN9	4	2.387e-05	TSS1500-opensea	-0.0476249	0.0171365
9	138697196	138697960	CAMSAP1	2	0.01356	IGR-opensea	-0.0345637	0.00429458
9	138839624	138840615	UBAC1	3	0.01511	Body-opensea	-0.0311296	0.00112862
9	139063690	139064177	LHX3	2	0.02367	IGR-opensea	-0.0197983	0.00812197
9	139140702	139141693	QSOX2	4	0.009184	IGR-shore	-0.0222241	0.00455315
9	139227699	139228913	GPSM1	6	8.231e-10	Body-shore	-0.0589218	0.0130551
9	139231283	139231956	GPSM1	2	0.02496	Body-island	-0.0534631	0.0187349
9	139248928	139249252	GPSM1	6	0.02295	TSS1500-opensea	-0.0244688	0.00600535
9	139545538	139546556	EGFL7	3	1.875e-05	IGR-shelf	-0.0386132	0.00778368
9	139555134	139557921	EGFL7	7	1.972e-08	IGR-shore	-0.0336118	0.00310295
9	139563832	139563902	EGFL7	2	0.002456	TSS1500-shore	-0.0282416	-2.77687e-05
9	139566734	139566748	EGFL7	2	0.005304	Body-shore	-0.0597368	0.00638595
9	139571632	139572214	AGPAT2	2	0.02491	Body-opensea	-0.0283503	0.0123057
9	139615031	139615216	DIPK1B	3	0.003161	Body-shelf	-0.0304829	0.00514109
9	139640053	139641403	LCN10	6	1.698e-05	Body-shore	-0.0351464	0.00616094
9	139648167	139649040	LCN8	4	0.01392	IGR-opensea	-0.016657	0.005599
9	139652023	139654216	LCN8	11	7.399e-06	Body-shelf	-0.0318018	0.00662803
9	139656867	139657080	LCN15	2	0.02706	Body-shore	-0.0347134	0.00966093
9	139903316	139904152	ABCA2	4	0.001671	ExonBnd-shore	-0.0594134	0.00740743
9	139908753	139909162	ABCA2	4	0.01095	Body-shore	-0.0147486	0.011133
9	139911817	139913753	ABCA2	8	2.58e-07	Body-island	-0.0573219	0.00882095
9	139915388	139916993	ABCA2	4	0.004929	Body-shore	-0.0322453	-0.00421042
9	139933126	139935043	NPDC1	8	4.179e-07	IGR-opensea	-0.0351969	-0.00476325
9	139937558	139937836	NPDC1	2	0.008838	Body-shelf	-0.0532816	0.00811096
9	140121454	140122077	RNF224	4	0.001125	TSS1500-shelf	-0.0181099	0.00062551
9	140127061	140127247	SLC34A3	2	0.03477	Body-shore	-0.029118	0.0014785
9	140171342	140172909	TOR4A	10	0.0002558	TSS1500-shore	-0.0243958	0.0116858
9	140193776	140193935	NRARP	3	0.007153	IGR-shore	0.0163566	-0.0191679
9	140197798	140198752	NRARP	4	0.005975	TSS1500-shore	-0.0330049	0.0206283
9	140209133	140209340	EXD3	2	0.002366	Body-shore	-0.0564108	0.020397
9	140942398	140943065	CACNA1B	4	0.001076	Body-shore	-0.0357473	0.01452
9	140998983	140999378	CACNA1B	2	0.04562	Body-opensea	-0.0387012	0.00209301
9	141012312	141013113	CACNA1B	2	0.02317	Body-shelf	-0.0358215	0.00873736
10	740024	740191	DIP2C	2	0.001671	IGR-shelf	0.00437038	-0.0104954
10	743392	743974	DIP2C	5	0.003859	IGR-island	0.000941569	-0.00639028
10	820321	820768	LARP4B	3	0.001741	IGR-opensea	-0.0428899	0.0292453
10	831779	831948	LARP4B	3	0.04249	IGR-opensea	-0.00635156	-0.00490376
10	3809915	3810206	KLF6	2	0.04659	IGR-opensea	-0.027811	0.00231764
10	4093393	4093926	KLF6	6	0.002575	TSS1500-opensea	-0.0157782	-0.00178055
10	5237570	5237882	AKR1C4	4	0.02003	TSS1500-opensea	-0.0567006	0.0274297
10	5359688	5360297	UCN3	4	0.001936	IGR-opensea	-0.0513553	0.00586273
10	12313131	12313168	CDC123	2	0.002464	IGR-opensea	-0.00591487	-0.00689849
10	13455919	13456674	BEND7	3	0.006389	IGR-opensea	-0.036384	0.0126679
10	13672646	13673143	PRPF18	2	0.03131	3'UTR-opensea	0.027233	0.00300412
10	14816201	14817328	FAM107B	9	0.0003661	Body-opensea	-0.0305087	0.00666893
10	16562470	16563209	C1QL3	7	0.001212	Body-island	0.0718487	-0.0177305
10	27540813	27541914	LRRC37A6P	7	0.0007336	Body-shore	-0.0256371	0.00439253
10	33294358	33294890	ITGB1	4	0.0001048	IGR-opensea	-0.00414059	0.000179537
10	42862876	42863595	LOC441666	9	0.007333	Body-shore	-0.0931999	-0.0365201
10	43866364	43867156	FXYD4	7	1.841e-05	TSS1500-opensea	-0.0282932	0.0118568
10	44701498	44702077	C10orf142	5	0.03197	IGR-shore	-0.0194328	0.00226308
10	44807336	44807791	C10orf142	2	0.001857	IGR-shore	-0.0351054	0.010561
10	44852452	44853093	CXCL12	2	0.01087	IGR-opensea	-0.0394762	0.0231932
10	50886999	50887935	CHAT	12	0.00442	TSS1500-shore	-0.0254946	0.0131737
10	52263515	52263773	SGMS1	2	0.001355	5'UTR-opensea	0.03997	0.00825679
10	54624344	54624474	MBL2	3	0.01944	IGR-opensea	-0.0259146	-0.00901315
10	63775746	63775909	ARID5B	2	8.129e-06	Body-opensea	-0.0495845	-0.000800972
10	63808249	63809171	ARID5B	15	0.0004226	TSS1500-opensea	-0.0171838	-0.00255381
10	63875703	63875971	ARID5B	4	0.002812	IGR-opensea	-0.0373443	0.0093718
10	65028743	65029169	JMJD1C	7	0.0001076	1stExon-opensea	-0.0320642	-0.00934101
10	71080735	71080998	HK1	2	0.01308	Body-shore	0.0100481	0.00104176
10	71168737	71169597	TACR2	6	0.01432	Body-island	-0.0258682	0.0178731
10	72539427	72539837	TBATA	2	0.02061	Body-opensea	-0.0316928	0.0205136
10	72689218	72689550	PCBD1	4	0.03839	IGR-opensea	-0.0271215	0.0146901
10	79581184	79581840	DLG5	6	0.000393	Body-opensea	-0.0256788	-0.00261109
10	79626150	79626836	DLG5	5	0.02659	Body-opensea	-0.0234808	-0.00632493
10	79647542	79648147	DLG5	2	0.00863	Body-opensea	-0.026484	-0.00507833
10	86184581	86184977	CCSER2	4	0.0004585	Body-opensea	-0.039463	-0.000432561
10	87902447	87902843	GRID1	2	0.0002218	Body-opensea	-0.0355951	-0.00419283
10	88731631	88731876	AGAP11	2	0.001293	5'UTR-island	-0.055676	0.00300139
10	89607778	89608359	CFL1P1	2	0.02428	IGR-opensea	-0.045056	-0.00299198
10	93319060	93319706	HECTD2-AS1	2	0.002086	Body-opensea	-0.0435731	0.0156748
10	94450866	94451519	HHEX	5	0.00748	Body-shore	0.0168144	-0.000137119
10	97048652	97049194	PDLIM1	2	0.01686	Body-shore	-0.0280291	0.00325086
10	97515398	97515754	ENTPD1	2	0.004407	TSS1500-opensea	-0.0242719	-0.00305527
10	100055407	100055919	LOXL4	2	0.02114	IGR-opensea	-0.024709	-0.00433176
10	101686538	101686812	DNMBP	3	0.0005689	TSS1500-opensea	-0.0368965	-0.0048734
10	101874887	101875139	CPN1	4	0.02431	IGR-island	-0.0555122	-0.00286299
10	102892391	102892788	TLX1	3	0.007941	TSS1500-shore	-0.0556197	0.0152823
10	104512669	104513302	WBP1L	2	0.01228	Body-opensea	-0.0403957	-0.0127983
10	104535020	104536696	WBP1L	14	5.52e-09	TSS1500-opensea	-0.0267922	-0.00684629
10	104574429	104575065	WBP1L	3	0.00127	3'UTR-opensea	-0.0313758	-0.00381475
10	105273087	105273634	NEURL1	2	0.0007385	Body-opensea	-0.0376977	-0.00294188
10	112519424	112519990	RBM20	3	0.005039	Body-opensea	-0.033609	0.00393954
10	112594670	112594868	RBM20	2	0.002215	Body-opensea	-0.0420939	-0.00993629
10	122553014	122553701	WDR11-AS1	2	0.005532	IGR-opensea	-0.0604707	0.0393471
10	122741155	122741764	WDR11	2	0.003653	Body-shore	-0.0224691	-0.000785551
10	124402673	124403064	DMBT1	5	0.01603	Body-island	-0.0166266	0.00919035
10	125650718	125651727	CPXM2	12	2.275e-05	Body-shore	0.0429856	0.0104967
10	126359887	126360267	FAM53B	2	0.0263	Body-opensea	0.0138596	-0.00277117
10	126782326	126782577	CTBP2	5	0.006394	5'UTR-opensea	0.0260727	-0.00214148
10	128245772	128246425	C10orf90	4	0.0155	IGR-opensea	-0.018824	0.00310145
10	128994030	128995193	INSYN2A	11	0.001142	5'UTR-island	0.0134945	-0.00512784
10	133861671	133861961	JAKMIP3	2	0.04937	IGR-opensea	0.0447404	-0.00775676
11	392903	393329	PKP3	4	0.03938	TSS1500-shore	-0.0440734	-0.000612523
11	503270	503670	RNH1	5	0.04738	5'UTR-shore	0.0167519	0.00012298
11	528207	528925	HRAS	7	0.0009901	IGR-opensea	-0.025569	0.00300391
11	795582	796608	SLC25A22	9	0.0001256	5'UTR-shelf	-0.0159568	-0.000471958
11	821723	821891	PNPLA2	3	0.04521	Body-shore	0.0119052	-0.00247607
11	1884899	1885239	LSP1	5	0.01645	TSS1500-opensea	-0.0208305	0.0065287
11	2720229	2720464	KCNQ1	2	0.0002831	Body-shore	0.0227181	-0.0146954
11	2937098	2938035	SLC22A18	6	0.0001833	Body-opensea	-0.0353602	0.0093363
11	4718962	4719403	OR51E2	3	0.01942	1stExon-opensea	-0.0504065	-0.003581
11	9598763	9599531	WEE1	5	3.133e-05	Body-shelf	-0.0406743	-0.0074129
11	10066307	10066395	SBF2	4	0.0001072	Body-opensea	-0.0391072	0.000517983
11	10471673	10472466	AMPD3	9	0.0002682	TSS1500-shore	-0.0157749	0.0344813
11	10510719	10511194	AMPD3	3	0.01216	Body-opensea	0.0338317	-0.00203994
11	11809714	11809794	USP47	2	0.01526	IGR-opensea	-0.0387136	0.0132324
11	13708833	13708996	FAR1	2	0.01366	5'UTR-opensea	-0.0519174	-0.0223012
11	26352959	26353102	ANO3	3	0.0002584	TSS1500-shore	-0.0342711	0.0173985
11	31832484	31833478	PAX6	15	4.552e-07	5'UTR-island	0.0167905	-0.0529676
11	32815865	32816255	CCDC73	7	0.003629	5'UTR-opensea	-0.0181868	0.00563133
11	45827260	45827764	SLC35C1	6	0.0111	5'UTR-shore	-0.0203878	-0.000138046
11	46353961	46355284	DGKZ	16	2.63e-08	TSS1500-shore	-0.0596779	-0.00314683
11	47431044	47431594	SLC39A13	5	0.007175	5'UTR-shore	-0.0189544	-0.0056053
11	57319326	57319873	UBE2L6	3	0.0001029	3'UTR-opensea	-0.0473819	0.006143
11	60783273	60783478	CD6	2	0.04645	Body-opensea	-0.0418386	0.00931912
11	61446517	61446897	DAGLA	3	0.01871	TSS1500-shore	-0.0248566	0.00897615
11	62211990	62212432	AHNAK	5	0.01947	Body-island	0.0213636	-0.00409465
11	62621178	62621598	SNORD30	5	0.0005024	TSS1500-shelf	-0.0324655	-0.00358604
11	62689416	62690718	CHRM1	8	1.765e-06	TSS1500-shore	-0.0249209	0.00377639
11	63650324	63650619	MARK2	2	4.363e-06	Body-opensea	0.0287673	0.00117228
11	64883911	64884230	ZNHIT2	2	0.01339	1stExon-shore	-0.0266071	0.00133518
11	65194933	65195040	NEAT1	4	0.004195	IGR-shelf	-0.0153055	0.00349674
11	65374379	65375068	MAP3K11	6	0.00492	Body-shore	-0.0359054	-0.00508307
11	65408429	65408567	SIPA1	4	0.02336	Body-island	0.0129276	0.000689179
11	66248366	66248622	DPP3	2	0.006166	5'UTR-shore	-0.028571	0.0015042
11	66789821	66790286	SYT12	6	0.0006713	TSS1500-shore	-0.0203828	0.00469634
11	67204799	67205196	PTPRCAP	5	0.000247	Body-shore	0.0131087	-0.00206315
11	67407029	67407518	TBX10	8	0.02906	5'UTR-opensea	-0.0113847	0.000967738
11	67408119	67408300	TBX10	3	0.001967	TSS1500-opensea	-0.0369167	0.0119956
11	68769014	68769499	MRGPRF	4	0.03332	IGR-shelf	-0.0371575	0.0150428
11	69454423	69454830	CCND1	7	0.04955	TSS1500-island	-0.0198091	0.000349115
11	70672388	70673257	SHANK2	9	0.0003026	Body-shore	0.020315	-0.00592345
11	71145665	71146832	DHCR7	8	1.828e-10	3'UTR-shore	0.0403218	0.00601347
11	71259251	71259882	KRTAP5-9	5	0.002037	TSS1500-opensea	-0.0412729	0.00894855
11	71951714	71952132	PHOX2A	2	0.01186	Body-shore	-0.0403681	0.0160269
11	71956678	71957135	PHOX2A	5	0.003925	TSS1500-shore	-0.039731	0.0154931
11	73979900	73980117	P4HA3	3	0.03682	Body-opensea	-0.0299037	0.000128554
11	74950396	74950643	TPBGL	2	0.01416	IGR-shore	-0.0412074	0.00571775
11	76749638	76749894	B3GNT6	2	0.02614	5'UTR-shore	-0.0204245	5.38971e-05
11	86209254	86209639	ME3	5	0.01883	Body-opensea	-0.0332527	0.012266
11	88910418	88910914	TYR	3	0.00448	TSS1500-opensea	-0.0611202	0.0119551
11	93271083	93271285	SMCO4	4	0.01689	5'UTR-opensea	-0.0243906	-0.00804183
11	93464342	93464740	TAF1D	3	0.04425	TSS200-opensea	-0.0146426	0.00784686
11	95433344	95433840	FAM76B	3	0.01696	IGR-opensea	-0.050661	-0.0127205
11	100211450	100211896	CNTN5	2	0.03462	Body-opensea	-0.0505519	0.000285649
11	102638432	102638707	MMP10	5	0.0001366	IGR-opensea	-0.0472307	-0.0180975
11	103490273	103490758	DYNC2H1	2	0.005774	IGR-opensea	-0.0418048	0.013315
11	111154742	111155022	C11orf53	4	0.02031	Body-opensea	-0.0283752	0.00889945
11	112090582	112090921	BCO2	2	0.009673	IGR-opensea	-0.0114224	0.00448007
11	113183849	113184039	TTC12	2	0.02236	TSS1500-shore	-0.0266322	-0.0123229
11	113258223	113258909	ANKK1	7	1.11e-09	TSS1500-shore	-0.0714853	-0.0189158
11	116661237	116662013	APOA5	4	0.0007676	Body-island	-0.0219508	0.0133261
11	118475898	118476353	PHLDB1	4	0.003766	TSS1500-shelf	-0.0266208	-0.00483821
11	118550060	118550486	TREH	4	0.01448	Body-opensea	-0.020836	-0.000447611
11	119217288	119217538	MFRP	3	0.007601	5'UTR-opensea	-0.0355895	-0.0127381
11	120008025	120008511	TRIM29	5	0.01414	1stExon-shore	-0.0452369	-0.00485563
11	120383654	120384040	GRIK4	3	0.009775	IGR-shore	-0.0365485	-0.00561946
11	122238633	122238874	MIR100HG	4	1.65e-09	IGR-opensea	-0.0387513	-0.0120642
11	122531954	122532181	UBASH3B	2	0.005687	Body-opensea	-0.0366161	-0.0088726
11	122756770	122756966	JHY	3	0.03952	Body-shelf	-0.0367543	0.0150981
11	128193925	128194340	ETS1	2	0.02386	IGR-opensea	-0.068491	0.00390302
11	128494797	128495208	ETS1	2	0.002142	IGR-opensea	-0.0489629	0.0175651
11	131560382	131560939	NTM	3	0.0006012	Body-island	-0.0383437	0.0105045
11	134945647	134945854	LOC283177	4	0.005944	IGR-opensea	-0.0337321	-0.00110792
12	670520	671028	B4GALNT3	4	0.008428	Body-opensea	-0.0271849	0.0123467
12	3310097	3310270	TSPAN9	4	0.003544	5'UTR-island	0.0561518	-0.0189397
12	4383281	4383771	CCND2	5	0.0001452	1stExon-island	0.0484692	-0.0188056
12	6648770	6649350	IFFO1	4	1.985e-05	3'UTR-shore	-0.0334573	0.0171447
12	6876711	6877081	PTMS	3	0.0003563	Body-island	-0.0470456	0.00526093
12	7656420	7656541	CD163	2	0.004903	TSS200-opensea	-0.0109959	0.00143251
12	10183172	10183365	CLEC9A	5	0.0166	TSS200-opensea	-0.0503598	0.00969051
12	40019532	40020079	C12orf40	12	0.002014	TSS1500-opensea	-0.0247259	0.0030025
12	47479795	47479940	PCED1B	2	0.01613	IGR-opensea	-0.0323777	-0.00112759
12	52210938	52211789	FIGNL2	5	1.259e-06	IGR-shelf	-0.0445496	0.00606912
12	52257417	52258078	ANKRD33	3	0.0003491	IGR-shore	-0.0481695	0.0106953
12	52299524	52300016	ACVRL1	3	0.0004155	IGR-shore	-0.0307979	0.0118404
12	53193081	53193326	KRT3	2	0.01172	IGR-opensea	-0.0307773	0.00111893
12	53264540	53264924	KRT78	2	0.03009	IGR-shelf	-0.0277615	-0.00285127
12	53321346	53321589	KRT8	2	0.01992	TSS1500-opensea	-0.0315565	-0.000112375
12	53454061	53454301	TNS2	2	0.01686	Body-opensea	-0.0464163	-0.0083488
12	54653065	54653789	CBX5	6	8.762e-05	1stExon-opensea	-0.0259791	0.00324851
12	56233233	56233427	MMP19	2	0.004914	Body-opensea	-0.0341311	-0.0058869
12	56325149	56325737	DGKA	6	5.228e-05	TSS1500-shore	-0.0501941	0.00464965
12	57345407	57345935	RDH16	2	0.02075	3'UTR-opensea	-0.0373394	0.000785256
12	57522947	57523311	LRP1	4	2.348e-05	Body-shore	-0.0153315	-0.00125569
12	57587701	57588351	LRP1	9	6.49e-15	TSS1500-opensea	0.0372404	8.9218e-05
12	57915376	57915637	DDIT3	5	6.403e-06	TSS1500-shore	-0.0471129	0.00386036
12	79187888	79188001	SYT1	3	0.01797	IGR-opensea	-0.0512548	-0.014358
12	86423111	86423338	MGAT4C	2	0.0003866	5'UTR-opensea	-0.058328	0.0602228
12	86658745	86659009	MGAT4C	3	0.01879	5'UTR-opensea	-0.0843236	0.0331474
12	91350103	91350365	CCER1	2	0.02127	TSS1500-shelf	-0.0404858	0.00227652
12	102318644	102318882	DRAM1	3	0.01096	IGR-opensea	-0.0252222	0.00399089
12	104990337	104990556	CHST11	3	0.0423	Body-opensea	-0.0226538	0.000877187
12	108078407	108078836	PWP1	3	0.001275	TSS1500-shore	-0.0288091	0.00575903
12	115124584	115125099	TBX3	4	0.0006792	IGR-shore	0.0268203	0.000857909
12	115137528	115138059	TBX3	4	0.01906	IGR-shore	0.019408	0.00253623
12	115172502	115173007	TBX3	5	0.001573	IGR-shore	0.0160184	0.000165371
12	122227536	122227873	RHOF	2	0.03181	Body-shelf	0.0202155	-0.00302362
12	122271157	122271426	SETD1B	2	0.01779	IGR-opensea	-0.0328516	0.00906204
12	124773668	124774079	ZNF664-RFLNA	5	2.237e-05	TSS200-opensea	-0.0314931	0.000978342
12	124950669	124950991	NCOR2	5	0.01152	Body-shore	0.0170758	-0.00414415
12	125169653	125169805	SCARB1	2	0.009246	IGR-opensea	-0.0779669	0.0269527
12	125369520	125369578	SCARB1	2	0.0027	IGR-opensea	0.0280411	0.000686961
12	131831548	131831995	LINC01257	4	0.003801	TSS1500-opensea	-0.0272604	0.00347791
12	132638107	132638572	NOC4L	2	0.0004664	IGR-shore	-0.0287257	0.00586224
12	133167806	133168333	FBRSL1	4	0.01017	IGR-island	-0.0358558	0.0134942
13	20161148	20161247	TPTE2	3	0.00493	TSS200-opensea	-0.0224016	0.0042627
13	20693341	20693417	GJA3	2	0.005621	IGR-shore	-0.124885	0.0457267
13	20703169	20703416	GJA3	3	0.03405	IGR-shore	-0.0364797	0.0286962
13	20753405	20754026	GJB2	2	0.007777	IGR-shore	-0.0393053	0.0221014
13	20797356	20797694	GJB6	5	0.001262	Body-opensea	-0.0344467	0.00990861
13	20989142	20989819	CRYL1	3	0.002825	Body-island	-0.0321729	0.00662334
13	21286934	21287283	IL17D	3	0.01673	Body-opensea	-0.0139581	0.0037714
13	24723265	24723517	SPATA13	2	0.01025	IGR-opensea	-0.00823342	-0.00351781
13	24845628	24846222	SPATA13	3	0.01122	5'UTR-opensea	0.0212294	0.00356551
13	24958406	24958423	PARP4	2	0.03493	IGR-opensea	-0.0470845	0.00910701
13	28493913	28494178	PDX1	8	0.002761	TSS1500-shore	0.0623934	-0.0243292
13	36788462	36789082	SOHLH2	9	0.0005517	Body-island	-0.0529087	0.00427515
13	44681967	44682266	SMIM2-IT1	2	0.000183	IGR-opensea	-0.0521737	0.017668
13	46201667	46202048	ERICH6B	2	0.01799	IGR-opensea	-0.0344136	-0.00169401
13	46287312	46287778	SPERT	3	0.007464	Body-island	-0.0179341	0.0091427
13	46497736	46498398	ZC3H13	2	0.01437	IGR-opensea	-0.0231305	0.0051819
13	49160745	49161309	LINC00462	3	0.0002998	IGR-opensea	-0.0453222	0.00962156
13	49684114	49684533	FNDC3A	6	0.006146	TSS1500-opensea	-0.0137831	-0.00344815
13	51417469	51418615	DLEU7	12	0.0001358	1stExon-island	-0.0498628	0.0239949
13	97599492	97600192	LINC00359	6	0.0007584	Body-opensea	-0.0782517	-0.000417709
13	97646639	97647085	OXGR1	7	0.01516	TSS200-island	-0.0143058	0.00045173
13	98980912	98981102	FARP1	4	0.005284	Body-opensea	-0.0515875	-0.00801511
13	99223336	99223563	STK24	2	0.03544	Body-opensea	-0.0214419	0.00186935
13	100068932	100069111	MIR548AN	2	0.03679	IGR-opensea	-0.0215195	0.00827417
13	100583767	100583848	ZIC5	2	0.03016	IGR-opensea	-0.0306863	0.0156388
13	102105786	102106424	ITGBL1	4	0.001422	5'UTR-shore	0.0521636	-0.0179625
13	110567195	110567351	IRS2	2	0.003479	IGR-opensea	-0.0396585	0.0132976
13	111408933	111409395	ING1	3	0.0003373	IGR-opensea	-0.0331692	0.00906728
13	111634397	111634670	ANKRD10	2	0.005475	Body-opensea	-0.0391865	0.0201839
13	111975407	111975746	TEX29	2	0.027	Body-shelf	-0.0470073	0.0233818
13	111995758	111997144	TEX29	5	9.875e-07	Body-opensea	-0.0443789	0.0219341
13	112721325	112721951	SOX1	9	0.006565	TSS1500-island	0.0464587	-0.0175556
13	112722719	112723422	SOX1	4	0.01527	1stExon-island	0.059469	-0.0317563
13	112903015	112903694	SPACA7	5	0.0031	IGR-opensea	-0.0164121	0.00822768
13	113410887	113411562	ATP11A	6	0.0009649	Body-shore	-0.0214934	0.0111416
13	113431320	113431484	ATP11A	2	0.02442	Body-shore	-0.0341654	0.0278254
13	114055881	114056577	ADPRHL1	4	0.0004756	IGR-shore	-0.0217894	0.0106299
13	114059522	114060628	ADPRHL1	6	8.753e-07	IGR-shelf	-0.0326951	0.00619464
13	114061812	114062508	ADPRHL1	4	5.784e-06	IGR-opensea	-0.0477696	0.00956605
13	114065008	114066075	ADPRHL1	6	0.001141	IGR-shore	-0.0310741	0.00951669
13	114067889	114068182	ADPRHL1	4	0.0382	IGR-island	-0.0292234	0.00996077
13	114070847	114071945	ADPRHL1	4	3.861e-06	IGR-shelf	-0.037557	0.00977327
13	114074394	114075035	ADPRHL1	4	0.002155	IGR-opensea	-0.0293618	0.00176367
14	21058360	21058769	RNASE12	3	0.002775	1stExon-opensea	0.068547	-0.000416705
14	21090883	21091423	OR6S1	2	0.001032	IGR-shore	-0.00774279	-0.00037535
14	22802584	22802643	DAD1	2	0.0007098	IGR-opensea	-0.0258355	0.00307813
14	22948067	22948499	DAD1	2	0.01881	IGR-opensea	-0.0590148	0.0208514
14	22958220	22958403	DAD1	4	0.02683	IGR-opensea	-0.0269627	0.00625119
14	23307785	23308295	MMP14	2	0.0001837	Body-shore	-0.0261423	-0.00405909
14	23448951	23449583	AJUBA	3	0.0002421	Body-shore	-0.0445825	-0.0253429
14	23904678	23905801	MYH7	6	0.003086	5'UTR-opensea	-0.0352893	0.0126128
14	24780167	24780927	LTB4R2	12	0.003298	1stExon-island	0.0150865	-0.00158075
14	28103171	28103325	LINC00645	2	0.01925	TSS1500-opensea	0.0142268	-0.0047477
14	34600339	34600699	EGLN3	4	0.03519	IGR-opensea	-0.0199057	-0.00208844
14	50305040	50305282	NEMF	2	0.0001246	Body-opensea	0.0510948	-0.00198732
14	55907374	55908366	TBPL2	7	0.0007627	TSS200-island	-0.0162602	0.00510408
14	57274550	57275414	OTX2	9	0.000153	5'UTR-shore	-0.0432738	0.0156068
14	59821228	59821729	DAAM1	3	0.01694	Body-opensea	-0.0273102	-0.0101908
14	61966327	61966720	PRKCH	2	0.02728	Body-opensea	-3.64197e-05	-0.00206297
14	64584894	64584984	SYNE2	2	0.002034	Body-opensea	0.0106861	-0.00347529
14	64760831	64761520	ESR2	8	4.743e-05	1stExon-shore	-0.00943379	0.000790053
14	65009265	65009708	HSPA2	3	0.003653	1stExon-shore	-0.0445014	0.0100743
14	65146958	65147083	PLEKHG3	2	0.02619	IGR-opensea	-0.0236105	-0.00397658
14	66171222	66171299	FUT8	2	0.01551	Body-opensea	-0.0302538	-0.000764366
14	68188284	68188664	RDH12	3	0.03033	5'UTR-opensea	-0.0337105	0.010291
14	70236379	70238042	SRSF5	8	1.129e-09	Body-shore	-0.0512272	-0.00928999
14	70264869	70265307	SLC10A1	3	0.01418	TSS1500-opensea	-0.0167775	-0.000237146
14	70316621	70317076	SMOC1	6	0.004117	IGR-shore	-0.0372384	0.00336566
14	70345801	70346985	SMOC1	14	1.475e-05	TSS1500-shore	0.00173253	-0.0023856
14	73706264	73706677	PAPLN	7	0.02777	5'UTR-shore	-0.03001	-0.00302732
14	73727447	73727794	PAPLN	3	0.04233	Body-opensea	-0.0195483	0.00852821
14	74823886	74824665	VRTN	6	0.017	Body-shore	-0.0232606	-0.00513308
14	75083434	75083967	LTBP2	4	0.004995	IGR-shelf	-0.0467396	0.00845399
14	75988251	75989204	BATF	9	0.00049	TSS1500-opensea	0.0226701	-0.000995982
14	76957697	76957945	ESRRB	2	0.01053	Body-shore	-0.0436463	0.0245635
14	81790174	81790498	STON2	4	0.001328	Body-opensea	-0.0369592	-0.00807971
14	81893759	81894412	STON2	3	0.03427	TSS200-opensea	0.0263554	-0.00334095
14	88626774	88627085	KCNK10	3	0.02164	IGR-opensea	-0.0375686	0.00391681
14	90958705	90958807	LINC00642	3	0.02055	IGR-opensea	-0.0223884	0.0102313
14	90961440	90961866	LINC00642	2	0.01556	IGR-opensea	-0.00944984	0.00389068
14	91579689	91580130	DGLUCY	4	0.0009315	TSS1500-opensea	-0.0216581	0.00449375
14	92730051	92730227	SLC24A4	4	0.002322	IGR-opensea	-0.0343516	0.0152717
14	93706571	93706610	BTBD7	2	0.01653	3'UTR-opensea	0.00528199	-0.000178494
14	95082817	95083097	SERPINA3	3	0.0237	Body-opensea	-0.0632945	0.0330785
14	95156546	95157686	SERPINA13P	5	9.716e-05	IGR-opensea	-0.0500352	0.0308956
14	96912866	96912879	AK7	2	0.01661	ExonBnd-opensea	-0.0364098	-0.000866747
14	97091489	97091903	PAPOLA	3	0.0266	IGR-opensea	-0.0309399	0.0129646
14	100203730	100204529	EML1	9	6.757e-08	IGR-shore	-0.0169843	0.00736175
14	101055666	101056221	BEGAIN	4	0.0005602	IGR-shelf	-0.0289425	0.00976449
14	101123189	101123683	LINC00523	7	0.00025	TSS1500-shore	-0.0402927	0.00796388
14	101801098	101801483	MIR1247	2	0.008304	IGR-opensea	-0.0258936	0.00844584
14	101875543	101876077	MIR1247	4	0.001356	IGR-opensea	-0.0290619	0.00579675
14	101925279	101925706	MIR1247	3	0.01585	IGR-island	-0.0371051	0.0228558
14	101987018	101987238	MIR1247	2	0.02665	IGR-opensea	-0.0253223	0.00635479
14	102552017	102552062	HSP90AA1	2	0.005676	Body-shore	-0.0335847	0.00759579
14	103557628	103558081	EXOC3L4	4	0.02118	IGR-island	-0.0241519	-0.0167331
14	104624738	104625250	KIF26A	2	0.007979	Body-shore	-0.0324959	0.00672755
14	104648347	104648509	KIF26A	2	0.003308	IGR-shore	-0.0426163	0.00485643
14	105154557	105155146	INF2	6	0.003065	TSS1500-shore	-0.0236973	-0.000958143
14	105509064	105509377	GPR132	3	0.02869	IGR-shelf	-0.0667842	-0.00993816
14	105522348	105522685	GPR132	2	0.03153	5'UTR-opensea	-0.048399	0.00939994
14	105603460	105603987	JAG2	2	0.00555	IGR-island	-0.039007	0.00754891
14	106003300	106003577	TMEM121	3	0.002712	IGR-opensea	-0.0297349	0.0182888
15	25959061	25959579	ATP10A	4	0.00603	Body-island	-0.0226201	0.000938442
15	25973970	25974141	ATP10A	2	0.01087	Body-opensea	-0.0222967	0.00263512
15	31523237	31523258	LOC283710	2	0.02679	TSS200-opensea	-0.0354471	0.00107079
15	37172274	37173018	LOC145845	5	0.0003753	Body-shore	0.0475436	-0.0109241
15	40674438	40674911	KNSTRN	6	0.000124	TSS1500-shore	-0.0193914	0.00520763
15	43808408	43808807	MAP1A	2	0.005276	TSS1500-opensea	-0.0120089	0.00437457
15	45740919	45741009	C15orf48	3	0.04426	IGR-opensea	-0.0238714	0.00196487
15	52404029	52404233	BCL2L10	2	0.04748	Body-shore	-0.0196337	-0.00761386
15	65686043	65686655	IGDCC4	2	0.007644	Body-shore	-0.0193159	0.00629323
15	70154572	70155142	LINC00593	2	0.006887	IGR-opensea	-0.0309675	0.00580914
15	71403623	71404102	CT62	3	0.005565	Body-opensea	-0.025517	0.00452562
15	74179467	74179879	TBC1D21	2	0.008362	Body-opensea	-0.0247915	0.0041406
15	74906220	74906396	CLK3	4	0.03114	TSS1500-shore	-0.0193091	-0.000951248
15	75040318	75040504	CYP1A2	3	0.0244	TSS1500-opensea	0.0288795	-0.00710718
15	75335123	75335525	PPCDC	6	0.01216	TSS1500-opensea	0.0230032	0.00365785
15	77288844	77289048	PSTPIP1	2	0.005042	Body-opensea	-0.0106801	0.00618978
15	78953682	78953908	CHRNB4	2	0.0006502	IGR-opensea	-0.0232003	0.00129336
15	79164541	79164981	MORF4L1	3	0.04015	TSS1500-shore	0.0216021	-5.96985e-05
15	81666847	81667438	TMC3	2	0.04732	TSS1500-opensea	-0.0292276	0.00854598
15	84658986	84659294	ADAMTSL3	3	0.008229	Body-opensea	-0.0655284	0.0027794
15	89157815	89158397	MIR7-2	3	0.003532	IGR-opensea	-0.00862916	0.0013273
15	89439814	89440089	HAPLN3	3	0.005328	TSS1500-shore	-0.0322273	0.0158504
15	90190822	90191317	KIF7	3	0.01323	Body-shore	-0.0375752	0.00811933
15	93128681	93128778	LINC00930	3	0.01411	IGR-opensea	-0.0415038	0.00795937
15	94867583	94867847	MCTP2	3	0.001014	Body-opensea	-0.025025	0.0038665
15	95119831	95120005	MCTP2	2	0.01923	IGR-opensea	-0.0454708	0.0144753
15	96886805	96887561	NR2F2	7	0.0006858	IGR-shore	0.0148452	-0.00257613
15	96890051	96891027	NR2F2	7	0.003576	IGR-shore	0.0181029	-0.00115794
15	96909455	96910514	NR2F2	5	0.01297	IGR-shore	0.0142501	-0.00344972
15	100739896	100740190	ADAMTS17	3	0.01553	Body-opensea	-0.0374504	0.0283126
15	101597093	101597170	LRRK1	2	0.02451	Body-shelf	0.0180729	0.00755498
15	101741557	101741614	CHSY1	2	0.01994	Body-opensea	0.0299613	0.00231205
15	102094562	102094602	PCSK6	2	0.01659	IGR-opensea	0.00245808	0.00698495
16	613006	613527	PRR35	4	0.01089	5'UTR-shore	-0.0378267	0.00165019
16	614645	615710	PRR35	5	0.0001445	Body-shore	-0.0374879	0.0152785
16	809972	810804	MSLN	8	0.03208	TSS1500-opensea	-0.0281137	0.00428234
16	816650	817464	MSLN	4	0.01115	Body-opensea	-0.024775	0.00564726
16	820050	820213	MIR662	4	5.337e-05	Body-opensea	-0.0397304	-0.00215938
16	825076	825526	MIR662	3	0.008907	Body-opensea	-0.0340539	0.00692513
16	832683	833428	RPUSD1	12	0.01781	Body-shore	-0.0258825	-0.00105868
16	1026760	1027384	LMF1	6	0.03021	IGR-shelf	-0.0219548	-0.00365125
16	1183462	1183657	CACNA1H	5	0.006808	IGR-shelf	-0.036064	0.00168504
16	1349178	1349407	UBE2I	4	0.02179	IGR-opensea	-0.0268438	0.000861684
16	1395842	1396609	BAIAP3	7	0.00633	Body-shore	-0.0215969	-0.00507777
16	1581834	1582582	IFT140	7	0.01502	Body-shore	-0.0189055	-0.00172851
16	1738091	1738288	JPT2	2	0.005659	Body-opensea	-0.0252597	-0.00851571
16	1920815	1921076	MEIOB	3	0.002846	5'UTR-shore	-0.0266408	0.00520548
16	2236518	2237222	CASKIN1	5	0.0003606	Body-shore	-0.0295083	0.0102517
16	2848409	2849145	PRSS41	5	0.0007302	TSS200-shore	-0.0372007	0.00170685
16	2867434	2868002	PRSS21	5	0.04836	Body-island	-0.0302579	-3.78877e-05
16	3067357	3067501	CLDN6	2	0.01527	5'UTR-shore	-0.0345005	0.00960841
16	3179328	3180175	ZNF213	8	0.01389	ExonBnd-opensea	-0.0134236	-0.00373493
16	3988694	3989232	ADCY9	5	0.008622	IGR-shore	-0.0355392	0.0225205
16	4606073	4606755	C16orf96	4	0.00238	TSS1500-opensea	-0.0268374	0.00224254
16	8806359	8807309	ABAT	15	0.0006647	5'UTR-opensea	-0.0395522	0.0166193
16	8956207	8956447	CARHSP1	5	0.02211	5'UTR-opensea	0.033452	-0.00753202
16	10652706	10653181	EMP2	5	0.02937	5'UTR-opensea	-0.0232651	-0.0139037
16	10962161	10962669	CIITA	3	0.0004567	IGR-opensea	-0.0331617	0.00688706
16	12705091	12705507	SNX29	2	0.0187	IGR-opensea	-0.0585207	0.028487
16	13443160	13443264	SHISA9	2	0.04637	IGR-opensea	-0.0425669	0.0141181
16	21205759	21206372	ZP2	5	0.03737	IGR-opensea	-0.037901	0.0084003
16	27900575	27900730	GSG1L	4	0.01211	TSS1500-opensea	-0.036369	0.0237688
16	30635617	30635748	ZNF689	2	0.03547	IGR-opensea	0.0263404	0.0186426
16	30816719	30817444	ZNF629	7	0.0001712	IGR-shore	0.0185495	-0.0141605
16	31212543	31213046	PYCARD	6	0.001005	TSS1500-shore	-0.0215502	0.00149358
16	31382622	31383137	ITGAX	6	0.004637	Body-shore	-0.0292185	0.00146003
16	46666176	46666649	SHCBP1	3	0.006674	IGR-opensea	-0.0269844	0.00276821
16	46797340	46797623	MYLK3	3	0.03925	TSS200-opensea	-0.0285405	-0.00359323
16	49191803	49192193	CBLN1	2	0.001447	IGR-opensea	-0.0445673	0.0288028
16	50307938	50308059	ADCY7	2	1.052e-06	5'UTR-opensea	0.0203347	0.00414672
16	54209183	54209516	FTO	3	0.04332	IGR-opensea	-0.0287824	0.00648827
16	54227790	54228583	FTO	8	0.006431	IGR-shore	-0.0225797	0.00575456
16	55735794	55736320	SLC6A2	4	0.0001891	Body-opensea	-0.0262186	0.00264458
16	57006140	57006493	CETP	2	0.001441	Body-opensea	-0.0349253	0.0114404
16	57113167	57113357	NLRC5	2	0.02109	Body-opensea	-0.0442159	0.00630309
16	57679735	57680132	ADGRG1	4	0.0001188	5'UTR-opensea	-0.0448622	-0.0194838
16	62222536	62222556	CDH8	2	0.03509	IGR-opensea	-0.0359221	0.012012
16	66557806	66558064	TK2	2	0.03704	Body-opensea	0.0139705	0.000911946
16	66612774	66613408	CMTM1	12	1.217e-05	TSS1500-island	0.021868	-0.00786703
16	67562672	67563609	RIPOR1	8	0.01978	TSS200-island	-0.00476648	0.000720673
16	67573992	67574589	RIPOR1	6	4.388e-05	Body-shore	-0.0279601	0.00665199
16	67577028	67577276	RIPOR1	3	0.01981	Body-opensea	-0.0237116	-0.000299141
16	71571613	71572051	CHST4	3	0.0001341	Body-opensea	-0.0166429	0.0057566
16	77987718	77988092	VAT1L	2	0.01593	Body-opensea	-0.0279347	-0.00103507
16	78004946	78005127	VAT1L	2	0.003013	Body-opensea	-0.047881	0.00154447
16	81532750	81533400	CMIP	3	0.03555	Body-opensea	-0.0234389	-0.00268152
16	81579244	81579630	CMIP	3	0.04292	Body-opensea	-0.0149581	-0.0019241
16	85146088	85146181	FAM92B	5	0.01647	5'UTR-opensea	-0.0295563	0.00452069
16	85343281	85343937	MIR5093	5	0.02936	IGR-opensea	0.0143985	-0.000341512
16	89386798	89387806	ANKRD11	11	0.005187	TSS1500-opensea	-0.0234818	-0.00378548
16	89674560	89675128	DPEP1	4	0.00117	IGR-opensea	-0.0332528	0.0125758
16	89686440	89687053	DPEP1	8	0.0007112	5'UTR-opensea	-0.0267468	-0.00351717
17	702616	702935	NXN	4	0.007718	3'UTR-opensea	-0.0301017	0.0100704
17	708009	708772	NXN	5	0.01397	Body-shore	-0.0320813	0.00423417
17	709242	710027	NXN	5	0.001058	Body-shore	-0.0488995	0.0114082
17	727706	727792	NXN	3	0.03807	Body-opensea	-0.037059	0.00385918
17	728705	729262	NXN	5	0.004917	Body-opensea	-0.0368051	-0.00162772
17	1576449	1577071	PRPF8	4	0.001805	Body-opensea	-0.00695997	0.00205816
17	1837588	1838440	RTN4RL1	9	0.007119	IGR-island	-0.0185687	0.00771796
17	3374904	3376434	SPATA22	10	2.623e-07	5'UTR-shore	-0.0216599	0.00673037
17	3378249	3378398	SPATA22	2	0.02343	TSS1500-shelf	-0.0247898	0.00413346
17	3378804	3379568	SPATA22	4	0.0004142	TSS1500-shelf	-0.036911	0.0153084
17	3435796	3436225	TRPV3	4	2.139e-05	Body-shore	-0.0232775	0.00409798
17	3908241	3908942	ZZEF1	3	0.02474	3'UTR-island	-0.0136455	-0.00243893
17	4463371	4464519	GGT6	11	0.000389	Body-opensea	-0.0255579	0.00855462
17	6609746	6610105	SLC13A5	2	0.003968	Body-opensea	-0.0302129	0.00544133
17	6922932	6923078	MIR497HG	4	0.001061	Body-shelf	-0.0250629	0.00145561
17	7380990	7381770	ZBTB4	5	0.000298	5'UTR-shore	-0.0284079	0.00400799
17	8095608	8095814	BORCS6	2	0.01895	IGR-shore	-0.0175773	0.00329159
17	10532943	10533090	MYH3	2	0.03937	Body-opensea	-0.0286528	0.00381897
17	12927578	12927719	ELAC2	2	0.02605	IGR-opensea	-0.0400191	0.0260349
17	15847977	15848265	ADORA2B	8	1.083e-05	TSS1500-island	-0.135118	0.0458327
17	19621749	19622607	SLC47A2	6	0.003094	IGR-opensea	-0.0246029	-0.000648761
17	27048223	27049138	RPL23A	6	1.492e-05	Body-shore	-0.036661	0.00512972
17	27334723	27334742	SEZ6	2	0.03679	TSS1500-shore	-0.038123	0.000293181
17	27338879	27339104	SEZ6	3	0.003677	IGR-opensea	-0.0419168	0.0152783
17	28257976	28258391	EFCAB5	4	0.006468	TSS1500-shore	-0.0034204	0.000289151
17	30243860	30244631	UTP6	5	0.04807	IGR-island	-0.0248986	0.00507986
17	32690127	32690733	CCL1	7	0.0235	1stExon-opensea	-0.0315381	0.0150004
17	34062219	34062574	RASL10B	5	0.0007103	Body-island	-0.042399	0.014203
17	34079665	34080241	GAS2L2	6	0.0001952	1stExon-opensea	-0.0314529	0.00601275
17	34086446	34087580	MMP28	5	0.001489	TSS1500-opensea	-0.035488	0.0128687
17	34097075	34097546	MMP28	4	0.003142	Body-shore	-0.0246887	0.00156052
17	34308465	34309578	CCL16	9	0.0001191	1stExon-opensea	-0.027132	0.00707266
17	34314511	34315075	CCL15-CCL14	4	0.01323	TSS1500-opensea	-0.0338248	0.0133268
17	35851204	35851460	DUSP14	4	3.473e-09	5'UTR-shore	-0.0566822	0.000642386
17	36571512	36572012	SOCS7	3	0.0078	IGR-shelf	-0.020424	0.0030856
17	36608691	36609003	ARHGAP23	3	0.02841	Body-shore	-0.0408925	-0.0153147
17	36694989	36695210	SRCIN1	4	0.006383	Body-opensea	-0.031469	0.00709314
17	37349785	37350253	CACNB1	4	0.00109	Body-shelf	-0.0230575	0.00557164
17	38170632	38170907	CSF3	3	0.002598	TSS1500-opensea	-0.0375793	0.00342677
17	38511592	38512389	RARA	6	0.02966	Body-opensea	-0.0185632	0.00243092
17	39216372	39216688	KRTAP2-3	6	0.002527	TSS200-opensea	-0.0344211	0.015669
17	39728221	39728963	KRT9	8	0.01465	1stExon-opensea	-0.0192761	0.00410897
17	40439132	40439893	STAT5A	9	0.007225	TSS1500-shore	0.0268811	0.0053836
17	41052543	41053229	G6PC	6	0.00169	TSS1500-opensea	-0.0298914	0.00306361
17	42898110	42898113	GJC1	2	0.01538	5'UTR-opensea	-0.070685	0.00997409
17	43487810	43487979	ARHGAP27	4	0.003611	Body-opensea	0.0199543	0.0015208
17	43506829	43507019	ARHGAP27	2	0.001274	3'UTR-island	-0.107628	0.0426231
17	44988919	44989712	GOSR2	5	0.008054	IGR-opensea	-0.0216561	0.00508191
17	46698273	46699156	HOXB9	8	0.0003905	IGR-shore	-0.0295493	0.00723288
[truncated: 246 more rows]

## Sheet: Table S5. Lookup_beta_scale
Table S5. Lookup analysis of results in placebo vs never-smokers compared with previous studies sorted by VCSIP placebo vs never-smoker p-value.
[truncated: 17,094 more rows]

[truncated: 4 more sheets: Table S6. CPDB Pathway, Table S7. CPDB GO terms, Table S8. IPA Top regulators, Table S9. FDR significant eQTMs]
